# Supplementary material for: Breast Tumors with Elevated Expression of 1q Candidate Genes Confer Poor Clinical Outcome and Sensitivity to Ras/PI3K Inhibition
Source: PLoS One. 2013 Oct 17;8(10):e77553. doi: 10.1371/journal.pone.0077553 (PMC3798322; doi:10.1371/journal.pone.0077553)
Supplement: Table S2 — Results of Meta-analysis on breast cancer survival data for 1q genes. (XLSX) [file pone.0077553.s009.xlsx]

## Sheet: Table S2
ID	beta_coeff_random	SE_random	HR_random	conf.lower	conf.upper	zvalue	pvalue [secondary filter]	consistency value pvalue<0.005 [primary filter]
CENPF	0.479917	0.118197	1.61594	2.03721	1.28178	4.06032	4.90058e-05	4
NEK2	0.49527	0.131359	1.64094	2.12279	1.26846	3.77035	0.000163016	4
DTL	0.524193	0.152592	1.6891	2.27795	1.25246	3.43526	0.000591988	4
ASPM	0.307595	0.0972473	1.36015	1.64576	1.12411	3.16302	0.00156143	4
KIF14	0.401983	0.0999488	1.49479	1.81827	1.22886	4.02189	5.77325e-05	3
EXO1	0.613375	0.173405	1.84665	2.59412	1.31456	3.53724	0.000404336	3
TXNIP	-0.505525	0.146233	0.603189	0.803396	0.452874	-3.45698	0.00054627	3
CKS1B	0.416181	0.123557	1.51616	1.93161	1.19007	3.36835	0.000756206	3
C1orf106	0.280456	0.106325	1.32373	1.63044	1.07472	2.63772	0.00834653	3
PFDN2	0.405468	0.185187	1.50001	2.15639	1.04342	2.18951	0.02856	3
HDGF	0.500026	0.263293	1.64876	2.76234	0.9841	1.89913	0.057548	3
CNIH4	0.342807	0.0863329	1.4089	1.66866	1.18957	3.97076	7.16437e-05	2
GLRX2	0.606674	0.180925	1.83432	2.61506	1.28668	3.35319	0.000798864	2
TTC13	0.611476	0.18635	1.84315	2.65574	1.27919	3.28133	0.00103318	2
ACBD3	0.457118	0.145464	1.57952	2.10061	1.18769	3.14247	0.00167528	2
KIAA0040	-0.281197	0.0948624	0.75488	0.90913	0.6268	-2.96426	0.00303408	2
CD55	0.243915	0.0874287	1.27624	1.51479	1.07525	2.78987	0.00527294	2
BTG2	-0.503399	0.180535	0.604472	0.861094	0.424328	-2.78838	0.00529723	2
GOLPH3L	-0.283293	0.103813	0.753299	0.923284	0.61461	-2.72886	0.00635532	2
EPRS	0.364447	0.138244	1.43972	1.88779	1.098	2.63626	0.00838251	2
UCHL5	0.420364	0.167959	1.52252	2.11608	1.09545	2.50277	0.0123226	2
SFT2D2	0.406801	0.162859	1.50201	2.06681	1.09155	2.49786	0.0124944	2
UCK2	0.356081	0.142732	1.42772	1.8886	1.07931	2.49474	0.0126049	2
CACYBP	0.507131	0.209338	1.66052	2.50286	1.10167	2.42255	0.015412	2
ARPC5	0.466952	0.207095	1.59512	2.39375	1.06295	2.25477	0.0241477	2
ESRRG	-0.179395	0.0825167	0.835776	0.982493	0.710968	-2.17404	0.0297018	2
LAD1	0.292139	0.137292	1.33929	1.75283	1.02331	2.12786	0.0333488	2
ARF1	0.441914	0.209233	1.55568	2.34436	1.03233	2.11206	0.0346811	2
TBCE	0.406311	0.195834	1.50127	2.20372	1.02273	2.07478	0.0380072	2
DUSP12	0.341631	0.17358	1.40724	1.97753	1.00141	1.96814	0.0490518	2
S100A11	0.285113	0.177024	1.32991	1.88152	0.94002	1.61059	0.107269	2
RGL1	-0.349717	0.23153	0.704887	1.10969	0.447752	-1.51046	0.130925	2
SELP	-0.321333	0.221873	0.725182	1.12023	0.469445	-1.44827	0.14754	2
CD46	-0.12519	0.148474	0.88233	1.18036	0.659549	-0.843173	0.399132	2
HHAT	-0.237509	0.0503846	0.78859	0.870441	0.714436	-4.71392	2.42998e-06	1
IVNS1ABP	0.487188	0.115744	1.62773	2.04224	1.29736	4.20918	2.56302e-05	1
SMYD2	0.441988	0.108754	1.5558	1.92542	1.25713	4.06412	4.82135e-05	1
PEX19	-0.256312	0.0666378	0.773901	0.881878	0.679144	-3.84634	0.000119896	1
RGS4	0.241909	0.0711417	1.27368	1.46426	1.1079	3.40038	0.000672919	1
C1orf66	-0.235489	0.071174	0.790184	0.908475	0.687296	-3.30864	0.000937519	1
IPO9	0.311497	0.101388	1.36547	1.66565	1.11938	3.07234	0.0021239	1
FBXO28	0.382643	0.129023	1.46615	1.88802	1.13855	2.9657	0.00301995	1
RABIF	0.631415	0.217583	1.88027	2.88025	1.22747	2.90195	0.00370849	1
FCER1A	-0.236956	0.0823639	0.789026	0.927258	0.6714	-2.87694	0.00401547	1
S100A10	0.179311	0.0632241	1.19639	1.35423	1.05695	2.83611	0.00456668	1
ALDH9A1	-0.267284	0.0963301	0.765456	0.924523	0.633756	-2.77467	0.00552582	1
FLAD1	0.443451	0.160719	1.55808	2.13499	1.13706	2.75917	0.00579479	1
ATP1B1	-0.212013	0.0768871	0.808954	0.940527	0.695787	-2.75746	0.00582522	1
TIMM17A	0.431063	0.160419	1.53889	2.10746	1.12372	2.68711	0.00720721	1
GUK1	0.608215	0.229937	1.83715	2.88317	1.17063	2.64513	0.00816582	1
ZNF238	-0.158301	0.059993	0.853593	0.960103	0.758899	-2.63865	0.0083236	1
FMO5	-0.228145	0.087343	0.796009	0.944639	0.670765	-2.61205	0.00900001	1
ADORA1	0.369529	0.142284	1.44705	1.91249	1.09489	2.59712	0.00940101	1
FAM129A	-0.297857	0.11544	0.742408	0.930908	0.592077	-2.58019	0.00987466	1
IARS2	0.306696	0.119494	1.35893	1.71756	1.07518	2.56663	0.0102692	1
SF3B4	0.380784	0.150939	1.46343	1.96723	1.08865	2.52276	0.0116437	1
DEGS1	0.196265	0.0805075	1.21685	1.42484	1.03922	2.43785	0.0147751	1
GLUL	-0.231694	0.0965977	0.793189	0.958523	0.656374	-2.39854	0.0164605	1
RGS5	-0.199441	0.0858999	0.819189	0.969401	0.692253	-2.32178	0.0202448	1
RUSC1	0.466557	0.20241	1.59449	2.37092	1.07233	2.30501	0.0211658	1
FCGR2B	0.13567	0.0594077	1.1453	1.28674	1.01942	2.28372	0.0223882	1
PGBD5	0.139885	0.0620817	1.15014	1.29896	1.01837	2.25324	0.024244	1
SCCPDH	-0.161557	0.0724156	0.850818	0.980569	0.738236	-2.23096	0.0256835	1
CD84	0.288966	0.133642	1.33505	1.73482	1.0274	2.16224	0.0305993	1
AHCTF1	0.231284	0.111899	1.26022	1.56926	1.01203	2.06689	0.0387444	1
C1orf107	0.382968	0.186073	1.46663	2.11208	1.01843	2.05815	0.0395755	1
PDZK1	-0.089849	0.0437798	0.914069	0.995968	0.838905	-2.0523	0.0401409	1
C1orf21	-0.21694	0.105877	0.804979	0.990624	0.654123	-2.04897	0.040465	1
DARC	-0.117151	0.0571867	0.889451	0.994948	0.79514	-2.04856	0.0405049	1
PSMB4	0.350262	0.171027	1.41944	1.98472	1.01516	2.04799	0.0405608	1
HAX1	0.364553	0.179362	1.43987	2.04644	1.01309	2.03251	0.0421025	1
MOSC2	-0.161938	0.0803071	0.850494	0.995474	0.726629	-2.01649	0.0437492	1
GPR161	0.12011	0.0596391	1.12762	1.26744	1.00322	2.01395	0.0440152	1
S100A9	0.0652344	0.0325895	1.06741	1.13782	1.00136	2.0017	0.0453169	1
JMJD4	0.329876	0.167654	1.3908	1.93185	1.00128	1.96761	0.0491134	1
PGLYRP4	0.229056	0.118718	1.25741	1.58684	0.996376	1.92942	0.0536784	1
SPRR1B	0.123137	0.064856	1.13104	1.28435	0.996028	1.89863	0.0576134	1
CDC73	0.219512	0.115657	1.24547	1.56237	0.992849	1.89795	0.0577027	1
UBE2Q1	0.337975	0.178316	1.40211	1.98869	0.988543	1.89538	0.0580423	1
MCL1	0.286363	0.156755	1.33158	1.8105	0.979341	1.82682	0.067726	1
SMG5	0.378598	0.210038	1.46024	2.204	0.967465	1.80252	0.0714634	1
FAM63A	-0.157022	0.0878616	0.854685	1.0153	0.719477	-1.78715	0.0739128	1
AVPR1B	-0.161885	0.0943566	0.850539	1.02332	0.706929	-1.71568	0.0862213	1
RGS13	-0.0982402	0.0576112	0.906431	1.01479	0.809646	-1.70523	0.0881521	1
SELE	-0.12205	0.0719321	0.885104	1.01912	0.768714	-1.69674	0.0897459	1
FH	0.314874	0.189354	1.37009	1.98577	0.945294	1.66289	0.0963352	1
CHI3L1	0.130643	0.0789206	1.13956	1.3302	0.976246	1.65538	0.0978482	1
PARP1	0.286818	0.174937	1.33218	1.87704	0.945483	1.63955	0.101099	1
OPN3	0.11815	0.07234	1.12541	1.29685	0.976641	1.63326	0.102415	1
CD1C	-0.0927966	0.057586	0.911379	1.02028	0.814106	-1.61144	0.107083	1
CCT3	0.298999	0.185754	1.34851	1.94076	0.936994	1.60965	0.107474	1
VPS72	0.308609	0.191782	1.36153	1.98278	0.93493	1.60916	0.10758	1
TRAF5	-0.211601	0.132581	0.809287	1.04944	0.62409	-1.59602	0.110485	1
TAGLN2	0.26873	0.169741	1.3083	1.82472	0.93804	1.58317	0.113382	1
MGST3	0.254504	0.161291	1.28982	1.76939	0.940235	1.57792	0.114584	1
SDHC	0.336234	0.21391	1.39967	2.12867	0.920324	1.57185	0.115986	1
MRPS14	-0.310132	0.203418	0.733351	1.09261	0.49222	-1.5246	0.127358	1
TUFT1	0.17785	0.11854	1.19465	1.5071	0.94697	1.50034	0.133527	1
SLC27A3	0.265876	0.179422	1.30457	1.85437	0.917786	1.48185	0.13838	1
LBR	0.146343	0.100286	1.15759	1.40903	0.951023	1.45926	0.144493	1
RBBP5	-0.147819	0.102138	0.862587	1.05377	0.706092	-1.44724	0.14783	1
RORC	-0.185196	0.12891	0.830942	1.0698	0.645417	-1.43663	0.150824	1
CHIT1	-0.0802751	0.059409	0.922862	1.03683	0.821423	-1.35123	0.176622	1
PRKAB2	0.174022	0.1312	1.19008	1.53906	0.920231	1.32639	0.184712	1
SCAMP3	0.337236	0.259543	1.40107	2.33017	0.842428	1.29935	0.193824	1
NVL	0.135146	0.108677	1.1447	1.41645	0.925093	1.24355	0.213663	1
KCNJ10	0.129719	0.105668	1.13851	1.4005	0.925529	1.22761	0.219592	1
SRGAP2	0.197352	0.167901	1.21817	1.69289	0.876575	1.17541	0.239831	1
RNF2	-0.142431	0.12273	0.867247	1.10309	0.681825	-1.16053	0.245833	1
F11R	0.179436	0.157807	1.19654	1.63026	0.878214	1.13706	0.255512	1
C1orf9	0.162601	0.145089	1.17657	1.56357	0.88535	1.1207	0.262414	1
RPS6KC1	0.169888	0.154068	1.18517	1.60297	0.876266	1.10268	0.270165	1
PTGS2	-0.0715099	0.066689	0.930987	1.06099	0.816915	-1.07229	0.28359	1
LMNA	0.262852	0.249298	1.30063	2.12013	0.797901	1.05437	0.291713	1
POLR3C	0.23267	0.222883	1.26197	1.9533	0.815315	1.04391	0.296527	1
PPP1R12B	-0.257677	0.249088	0.772845	1.25927	0.474312	-1.03448	0.300911	1
DNM3	0.12062	0.117174	1.1282	1.41947	0.896693	1.02941	0.303289	1
ZNF281	-0.122159	0.118781	0.885008	1.11701	0.701195	-1.02844	0.303743	1
CR2	-0.0826166	0.0818499	0.920704	1.08092	0.784238	-1.00937	0.312798	1
KCNK2	-0.0599297	0.0607072	0.941831	1.06083	0.836176	-0.987193	0.323548	1
SH2D2A	0.14872	0.154417	1.16035	1.57048	0.857325	0.963103	0.335496	1
LENEP	0.0698848	0.0769749	1.07238	1.24702	0.922207	0.90789	0.363936	1
TAF5L	0.211814	0.241682	1.23592	1.98479	0.769601	0.876416	0.380804	1
S100A6	0.0726181	0.0843495	1.07532	1.26864	0.911461	0.860919	0.389282	1
CDC42SE1	0.161476	0.23144	1.17524	1.84984	0.746659	0.697701	0.485364	1
PROX1	-0.0681794	0.0980346	0.934093	1.13198	0.770799	-0.695463	0.486765	1
PRPF3	0.0936787	0.147251	1.09821	1.46564	0.82289	0.636184	0.524656	1
ANXA9	-0.0521043	0.0883822	0.94923	1.12877	0.79825	-0.589534	0.555504	1
RCOR3	-0.0708395	0.12065	0.931611	1.18014	0.73542	-0.587147	0.557105	1
TDRKH	0.139386	0.253715	1.14957	1.89017	0.699146	0.549381	0.582744	1
NUP133	0.111199	0.202751	1.11762	1.66295	0.751118	0.548451	0.583382	1
TOR3A	0.112268	0.209507	1.11881	1.68692	0.74203	0.535869	0.592049	1
PLXNA2	0.0817453	0.167366	1.08518	1.50649	0.781694	0.488422	0.625251	1
PBX1	0.0610379	0.126332	1.06294	1.36158	0.829799	0.483156	0.628985	1
CD5L	0.0407245	0.0843676	1.04157	1.22886	0.882818	0.482703	0.629307	1
CTSS	0.0414051	0.0873665	1.04227	1.23694	0.878242	0.473924	0.635554	1
LASS2	-0.057054	0.127392	0.944543	1.21244	0.73584	-0.447862	0.654253	1
RBM8A	0.0783966	0.197982	1.08155	1.59431	0.733705	0.395978	0.692121	1
AKT3	-0.0637736	0.168265	0.938217	1.30477	0.674642	-0.379006	0.704683	1
TPM3	-0.038277	0.123614	0.962446	1.22631	0.75536	-0.309649	0.756828	1
FMO4	-0.0618792	0.218594	0.939996	1.44277	0.612428	-0.283078	0.777117	1
MRPL24	-0.0458875	0.173621	0.955149	1.34234	0.679644	-0.264296	0.791552	1
NR5A2	-0.0387243	0.153898	0.962016	1.30072	0.711512	-0.251624	0.801332	1
IFI16	-0.0258423	0.12166	0.974489	1.2369	0.767747	-0.212415	0.831784	1
PTPN7	0.0370432	0.177871	1.03774	1.4706	0.732286	0.208259	0.835027	1
FASLG	-0.0305976	0.166211	0.969866	1.34336	0.700213	-0.184089	0.853944	1
SKI	0.0222882	0.124517	1.02254	1.30518	0.801103	0.178997	0.85794	1
PLA2G4A	-0.0145564	0.0950782	0.985549	1.18744	0.817986	-0.153099	0.87832	1
LGALS8	-0.0197066	0.191876	0.980486	1.42813	0.673153	-0.102705	0.918197	1
KLHL20	0.0233946	0.229843	1.02367	1.60623	0.6524	0.101785	0.918927	1
SMYD3	0.00878357	0.0993859	1.00882	1.22578	0.830263	0.0883784	0.929576	1
AIM2	-0.00459927	0.123267	0.995411	1.26745	0.781763	-0.0373114	0.970237	1
FMOD	-0.222382	0.0578766	0.800609	0.896781	0.714752	-3.84235	0.000121861	0
SOAT1	0.188928	0.052146	1.20795	1.33794	1.09059	3.62305	0.000291145	0
TOR1AIP1	-0.261813	0.0749177	0.769655	0.891389	0.664546	-3.49468	0.000474638	0
PBXIP1	-0.297307	0.0853651	0.742816	0.878103	0.628372	-3.48277	0.000496251	0
PPFIA4	0.144094	0.041553	1.15499	1.253	1.06465	3.46773	0.000524883	0
GNG4	0.197591	0.0608286	1.21846	1.37275	1.08152	3.24832	0.00116088	0
BCL9	-0.247028	0.0786951	0.781119	0.911389	0.669469	-3.13905	0.00169498	0
FDPS	0.275178	0.0895592	1.31676	1.56943	1.10478	3.07258	0.00212219	0
FMO1	0.149255	0.0491183	1.16097	1.27829	1.05441	3.03869	0.00237612	0
PRG4	0.11654	0.0392867	1.1236	1.21354	1.04033	2.9664	0.00301307	0
C1orf115	-0.127475	0.0450236	0.880315	0.96153	0.80596	-2.83131	0.00463583	0
TFB2M	0.243166	0.0879615	1.27528	1.51524	1.07333	2.76446	0.00570177	0
ACTN2	0.215563	0.0780536	1.24056	1.44563	1.06458	2.76173	0.00574967	0
SELENBP1	-0.135018	0.0502455	0.8737	0.964123	0.791759	-2.68716	0.00720624	0
CRNN	0.125358	0.0467675	1.13355	1.24237	1.03427	2.68044	0.00735248	0
CR1	0.239766	0.0915275	1.27095	1.52068	1.06223	2.61961	0.00880307	0
CDC42BPA	0.186985	0.0714466	1.20561	1.38683	1.04807	2.61714	0.00886714	0
IVL	0.169568	0.0653773	1.18479	1.34677	1.0423	2.59368	0.00949544	0
DARS2	0.408627	0.16261	1.50475	2.06958	1.09408	2.51292	0.0119737	0
RIT1	0.196287	0.0783561	1.21688	1.41888	1.04363	2.50506	0.012243	0
PRDX6	0.265599	0.108416	1.30421	1.613	1.05454	2.44981	0.0142933	0
CAMSAP1L1	0.264871	0.109479	1.30326	1.61519	1.05158	2.41939	0.0155465	0
ATP8B2	-0.174146	0.0720845	0.840175	0.967674	0.729474	-2.41585	0.0156984	0
PPP2R5A	-0.259704	0.112629	0.77128	0.961797	0.618502	-2.30584	0.0211195	0
IL24	0.0828528	0.0360133	1.08638	1.16584	1.01234	2.30061	0.0214134	0
SNRPE	0.257739	0.112094	1.294	1.61195	1.03877	2.29932	0.0214868	0
MPZL1	0.280606	0.122136	1.32393	1.68202	1.04208	2.2975	0.0215903	0
ACP6	-0.187318	0.0822072	0.82918	0.974148	0.705785	-2.27861	0.0226901	0
SPRR1A	0.155538	0.0689019	1.16829	1.33721	1.0207	2.25739	0.0239838	0
TNFSF4	0.185206	0.0829437	1.20347	1.41591	1.02289	2.23291	0.0255549	0
IER5	0.180957	0.0812014	1.19836	1.40511	1.02204	2.2285	0.0258472	0
ZBTB7B	-0.167784	0.0771133	0.845537	0.983496	0.72693	-2.1758	0.0295699	0
CHML	0.0944483	0.0436151	1.09905	1.19714	1.009	2.16549	0.0303499	0
C1orf112	0.154017	0.0711811	1.16651	1.34116	1.01461	2.16373	0.0304854	0
MUC1	-0.072931	0.034172	0.929665	0.994064	0.869438	-2.13423	0.0328239	0
SLAMF8	0.136807	0.0642729	1.14661	1.30054	1.01089	2.12854	0.0332923	0
S100A8	0.0574785	0.0271322	1.05916	1.11701	1.00431	2.11846	0.0341363	0
FAM5C	0.044906	0.0213424	1.04593	1.09061	1.00308	2.10407	0.0353724	0
MR1	-0.204156	0.0974841	0.815335	0.986998	0.673529	-2.09425	0.0362379	0
ADAMTSL4	0.143137	0.0686395	1.15389	1.32005	1.00864	2.08535	0.0370378	0
CACNA1E	0.209542	0.103075	1.23311	1.50918	1.00754	2.03291	0.0420615	0
NCF2	0.141369	0.0698895	1.15185	1.32095	1.00439	2.02275	0.0430995	0
RAB3GAP2	0.219395	0.109966	1.24532	1.54485	1.00387	1.99512	0.0460299	0
S100A3	0.0979369	0.0494629	1.10289	1.21517	1.00099	1.98001	0.0477025	0
ZC3H11A	-0.241751	0.122482	0.785251	0.998315	0.617661	-1.97377	0.0484079	0
NFASC	0.135829	0.069383	1.14549	1.31235	0.999838	1.95767	0.0502685	0
PAPPA2	0.210709	0.107891	1.23455	1.52528	0.999242	1.95298	0.0508225	0
DYRK3	-0.133007	0.0682204	0.875459	1.0007	0.765888	-1.94966	0.0512163	0
PMF1	-0.221185	0.113754	0.801569	1.00178	0.641374	-1.94441	0.0518465	0
COPA	0.294536	0.152467	1.3425	1.81008	0.99571	1.9318	0.0533841	0
NME7	-0.178708	0.0928764	0.83635	1.00334	0.697156	-1.92415	0.0543356	0
CSRP1	-0.161996	0.084664	0.850445	1.00395	0.720408	-1.9134	0.0556973	0
POGZ	-0.12327	0.0651419	0.884025	1.00442	0.778062	-1.89233	0.0584465	0
BRP44	0.283905	0.151607	1.32831	1.78792	0.986843	1.87264	0.0611183	0
ATF6	-0.139057	0.0756914	0.870179	1.00934	0.750203	-1.83716	0.066187	0
HSPA6	0.124492	0.0677802	1.13257	1.29349	0.991678	1.83671	0.0662532	0
MDM4	-0.0897716	0.0492304	0.91414	1.00674	0.830055	-1.8235	0.0682282	0
CNTN2	-0.131258	0.0721422	0.876992	1.01019	0.761354	-1.81943	0.0688458	0
NTRK1	-0.108933	0.0601656	0.896791	1.00903	0.797034	-1.81055	0.0702105	0
SSR2	-0.227382	0.12887	0.796616	1.02552	0.618803	-1.76443	0.0776592	0
GPR52	-0.14391	0.0827471	0.865966	1.01844	0.736317	-1.73916	0.0820073	0
MOSC1	0.0779157	0.0449063	1.08103	1.18049	0.98995	1.73507	0.0827281	0
RGS16	0.133171	0.0773932	1.14244	1.32958	0.98165	1.7207	0.0853048	0
RFX5	-0.18643	0.108562	0.829917	1.0267	0.670849	-1.71727	0.0859292	0
STX6	0.291822	0.17084	1.33886	1.87136	0.957889	1.70816	0.0876062	0
ZNF124	-0.0823619	0.0482658	0.920939	1.01231	0.837811	-1.70642	0.0879296	0
SERPINC1	-0.130887	0.0767713	0.877317	1.01978	0.754757	-1.7049	0.0882139	0
MYOC	-0.0946061	0.0558336	0.909731	1.01494	0.81543	-1.69443	0.0901839	0
CEP170	0.104311	0.0616338	1.10995	1.25246	0.983644	1.69243	0.0905634	0
EDEM3	-0.124357	0.0747455	0.883064	1.02239	0.762724	-1.66375	0.0961634	0
YOD1	0.0838341	0.050865	1.08745	1.20145	0.984264	1.64817	0.0993181	0
OTUD7B	0.112491	0.0688286	1.11906	1.28069	0.977837	1.63437	0.102181	0
TNN	-0.161634	0.0995023	0.850753	1.03395	0.700012	-1.62442	0.104286	0
GNPAT	0.25751	0.158557	1.29371	1.76523	0.948132	1.62409	0.104357	0
TAF1A	0.118049	0.073981	1.1253	1.30089	0.973406	1.59566	0.110564	0
EFNA3	0.0656968	0.0415685	1.0679	1.15855	0.984346	1.58045	0.114004	0
SLC39A1	-0.13427	0.0855473	0.874354	1.03397	0.73938	-1.56954	0.116521	0
FAIM3	-0.0727552	0.0463974	0.929828	1.01835	0.849002	-1.56809	0.116861	0
UFC1	-0.233477	0.150759	0.791776	1.06397	0.589215	-1.54867	0.12146	0
SETDB1	-0.168858	0.110576	0.844629	1.04903	0.680052	-1.52708	0.126741	0
NHLH1	-0.100512	0.0662397	0.904375	1.02975	0.794262	-1.51739	0.129167	0
RGS2	0.0578721	0.0384265	1.05958	1.14247	0.982707	1.50604	0.132056	0
F13B	-0.0599294	0.0404421	0.941831	1.01953	0.870058	-1.48186	0.138378	0
FCGR2A	0.0848214	0.0582451	1.08852	1.22016	0.971087	1.45628	0.145314	0
CAPN9	-0.0801875	0.0552564	0.922943	1.02851	0.828209	-1.45119	0.146727	0
INTS3	0.136393	0.0940892	1.14613	1.37824	0.953113	1.44962	0.147165	0
C1orf25	-0.0883575	0.0610725	0.915434	1.03184	0.812159	-1.44677	0.147963	0
FMO2	-0.165127	0.114937	0.847786	1.062	0.676784	-1.43667	0.150811	0
PRUNE	-0.137365	0.0960665	0.871652	1.05225	0.722054	-1.42989	0.152748	0
GALNT2	0.135747	0.0951454	1.14539	1.38021	0.950528	1.42674	0.153655	0
THBS3	0.112099	0.0785876	1.11862	1.30491	0.958935	1.42642	0.153746	0
SPRR3	0.0924803	0.0655523	1.09689	1.24728	0.964638	1.41079	0.158308	0
TMCC2	0.13661	0.0969065	1.14638	1.38617	0.94807	1.40971	0.158626	0
OLFML2B	0.0879809	0.0631529	1.09197	1.23585	0.964834	1.39314	0.163577	0
SLC30A1	-0.09384	0.0674744	0.910428	1.03916	0.797646	-1.39075	0.164301	0
NMNAT2	0.057938	0.0418443	1.05965	1.15022	0.976211	1.38461	0.166171	0
KIAA0907	0.15175	0.110828	1.16387	1.44625	0.936624	1.36923	0.170926	0
KMO	0.109215	0.0808229	1.1154	1.30686	0.951993	1.35129	0.176602	0
LAMB3	-0.0576299	0.0428485	0.943999	1.0267	0.867957	-1.34497	0.178635	0
MARK1	0.0951877	0.0716524	1.09987	1.2657	0.955758	1.32847	0.184024	0
DPT	-0.0505377	0.0380511	0.950718	1.02433	0.882393	-1.32815	0.184128	0
USP21	-0.136342	0.103939	0.872545	1.0697	0.711726	-1.31175	0.189606	0
MTR	-0.121658	0.0938005	0.885452	1.06417	0.73675	-1.29698	0.194637	0
TIPRL	0.130486	0.102074	1.13938	1.39174	0.932786	1.27835	0.201126	0
ABL2	0.191062	0.150166	1.21053	1.6248	0.90189	1.27234	0.203252	0
NPHS2	0.0572663	0.045062	1.05894	1.15672	0.969422	1.27083	0.203788	0
OBSCN	-0.135379	0.109677	0.873385	1.08284	0.704445	-1.23434	0.217076	0
S100A13	-0.0885989	0.0718234	0.915213	1.05356	0.795032	-1.23357	0.217365	0
S100A4	0.0779972	0.0634621	1.08112	1.22432	0.954671	1.22904	0.219058	0
CA14	-0.0847876	0.0693827	0.918707	1.05254	0.801895	-1.22203	0.221697	0
CAMK1G	0.174282	0.147154	1.19039	1.58836	0.892134	1.18435	0.236273	0
RNASEL	-0.112003	0.0946931	0.894041	1.07637	0.742597	-1.18281	0.236887	0
NES	0.0780956	0.0667192	1.08123	1.23228	0.948689	1.17051	0.241795	0
RPS27	-0.25598	0.222039	0.774157	1.19628	0.500986	-1.15286	0.248967	0
CLK2	-0.108749	0.0943787	0.896956	1.07921	0.745477	-1.15226	0.249213	0
NR1I3	-0.0615686	0.054168	0.940288	1.04561	0.845576	-1.13662	0.255696	0
NDUFS2	0.180246	0.158805	1.19751	1.63478	0.877207	1.13501	0.256369	0
ATP1A2	-0.114686	0.102327	0.891646	1.08967	0.729609	-1.12077	0.262384	0
TP53BP2	0.126233	0.112803	1.13455	1.41528	0.9095	1.11906	0.263114	0
ACTA1	0.0577862	0.0517807	1.05949	1.17266	0.957237	1.11598	0.264431	0
C1orf105	0.0731868	0.0659783	1.07593	1.22446	0.945415	1.10926	0.26732	0
TRIM17	0.048067	0.0434597	1.04924	1.14253	0.963566	1.10601	0.268721	0
S100A2	0.046308	0.0424669	1.0474	1.13831	0.963746	1.09045	0.275516	0
CD244	-0.0744748	0.0686473	0.928231	1.06191	0.811376	-1.08489	0.27797	0
CD160	0.108053	0.0996518	1.11411	1.35442	0.916435	1.08431	0.27823	0
KCNK1	0.0480042	0.0442962	1.04917	1.14434	0.961927	1.08371	0.278494	0
TROVE2	0.144688	0.133587	1.15568	1.50158	0.889459	1.0831	0.278762	0
CD34	-0.183067	0.169209	0.832712	1.16019	0.59767	-1.0819	0.279298	0
XCL1	-0.0549137	0.0507806	0.946567	1.04563	0.856892	-1.08139	0.279523	0
PIAS3	0.19349	0.183161	1.21348	1.73757	0.847465	1.05639	0.290789	0
MYOG	0.0729565	0.0692076	1.07568	1.23196	0.939234	1.05417	0.291805	0
SLAMF7	0.0421676	0.0400164	1.04307	1.12817	0.964385	1.05376	0.291994	0
OR10J1	0.0801039	0.0765466	1.0834	1.25877	0.932462	1.04647	0.295343	0
PEA15	-0.130585	0.125297	0.877582	1.12187	0.686487	-1.0422	0.297318	0
TMEM183A	0.108488	0.104349	1.11459	1.36754	0.908431	1.03966	0.298498	0
SMG7	0.138523	0.134353	1.14858	1.49459	0.882665	1.03103	0.302525	0
ADAR	0.140157	0.137342	1.15046	1.50583	0.878946	1.0205	0.30749	0
IKBKE	0.189096	0.188902	1.20816	1.74952	0.834308	1.00103	0.316815	0
C1orf156	-0.15399	0.15394	0.857281	1.1592	0.633997	-1.00032	0.317153	0
LMOD1	-0.10865	0.108647	0.897045	1.10993	0.724989	-1.00002	0.317301	0
TBX19	0.0626094	0.0633725	1.06461	1.20541	0.940258	0.98796	0.323172	0
NENF	0.173322	0.176774	1.18925	1.68169	0.841006	0.98047	0.326854	0
TGFB2	-0.120243	0.123068	0.886705	1.12859	0.696662	-0.977048	0.328545	0
RAB25	-0.0740495	0.0761936	0.928626	1.0782	0.799804	-0.97186	0.33112	0
UBQLN4	0.119475	0.125277	1.12691	1.44054	0.881556	0.953692	0.34024	0
DISC1	0.0533195	0.0562792	1.05477	1.17778	0.944606	0.947409	0.34343	0
PSEN2	0.124765	0.133101	1.13288	1.47056	0.872744	0.937373	0.348567	0
SCYL3	-0.118737	0.126756	0.888041	1.13849	0.692685	-0.936739	0.348893	0
HIST3H3	-0.050719	0.0541495	0.950546	1.05698	0.854831	-0.936649	0.348939	0
PSMD4	0.161803	0.172855	1.17563	1.64971	0.837786	0.936063	0.349241	0
LY9	-0.0449299	0.0482764	0.956064	1.05095	0.869748	-0.93068	0.352019	0
SEMA4A	-0.133713	0.144169	0.874841	1.16051	0.659494	-0.927475	0.35368	0
MPZ	0.0473608	0.0511328	1.0485	1.15903	0.948513	0.926231	0.354326	0
JTB	0.183593	0.200265	1.20153	1.77911	0.811455	0.916752	0.359273	0
CHRM3	0.0538421	0.0589519	1.05532	1.18458	0.940161	0.913323	0.361073	0
TLR5	-0.0774756	0.0851121	0.92545	1.09346	0.783256	-0.910276	0.362677	0
ELF3	0.0717086	0.0794439	1.07434	1.25535	0.91943	0.902633	0.366721	0
GPA33	0.0807049	0.0908983	1.08405	1.29546	0.907142	0.887859	0.374617	0
HSD17B7	0.0919507	0.104769	1.09631	1.34622	0.892797	0.877652	0.380133	0
IL10	0.0441543	0.0505782	1.04514	1.15406	0.946505	0.87299	0.382669	0
GPR137B	0.0774914	0.0892389	1.08057	1.28711	0.907178	0.868358	0.385198	0
PHLDA3	-0.0899614	0.104684	0.913966	1.12212	0.744426	-0.859363	0.39014	0
ENAH	0.0522147	0.0608122	1.0536	1.18697	0.935217	0.858622	0.390549	0
LGTN	-0.104816	0.122132	0.90049	1.14404	0.708791	-0.858222	0.39077	0
RGS7	-0.0525676	0.0615952	0.94879	1.07054	0.84089	-0.853436	0.393417	0
PTPRC	-0.0704425	0.0830346	0.931981	1.0967	0.792003	-0.848351	0.396242	0
TPR	-0.0883325	0.104849	0.915456	1.12431	0.745399	-0.842477	0.399521	0
HEATR1	0.0921177	0.109608	1.09649	1.35927	0.884517	0.840428	0.400668	0
RXRG	-0.060439	0.0723495	0.941351	1.08477	0.816895	-0.835375	0.403507	0
PDC	0.0381966	0.0459615	1.03894	1.13687	0.949435	0.831057	0.405942	0
OAZ3	-0.0481392	0.0579692	0.953001	1.06767	0.850646	-0.830427	0.406298	0
TRAF3IP3	0.0533258	0.064233	1.05477	1.19629	0.93	0.830193	0.40643	0
CRABP2	0.061014	0.0738295	1.06291	1.22841	0.919715	0.826418	0.408567	0
GJA5	-0.0479965	0.0583173	0.953137	1.06855	0.850187	-0.823023	0.410495	0
RALGPS2	-0.0502828	0.0611946	0.95096	1.07214	0.843476	-0.821686	0.411255	0
PIP5K1A	0.0672735	0.0835704	1.06959	1.25995	0.907988	0.804992	0.420824	0
MLLT11	0.0923518	0.116512	1.09675	1.37811	0.872833	0.792641	0.427987	0
FCER1G	0.0937334	0.118608	1.09827	1.3857	0.870457	0.790282	0.429363	0
GLT25D2	0.0745839	0.0946403	1.07744	1.29703	0.895018	0.788077	0.430652	0
TSNAX	0.107919	0.137486	1.11396	1.45847	0.850821	0.784943	0.432487	0
LEFTY1	0.0692691	0.0883327	1.07173	1.27431	0.901349	0.784184	0.432932	0
SHC1	0.159137	0.205543	1.1725	1.75418	0.783701	0.774225	0.438798	0
ENSA	-0.116444	0.150526	0.89008	1.19553	0.662672	-0.77358	0.439179	0
BCAN	0.0762391	0.0988808	1.07922	1.31002	0.889081	0.77102	0.440695	0
FMO3	-0.0554299	0.0720905	0.946078	1.08966	0.821415	-0.768893	0.441957	0
MNDA	-0.0393858	0.0521061	0.96138	1.06475	0.868043	-0.755877	0.449723	0
ASH1L	-0.182303	0.242096	0.833349	1.33938	0.518501	-0.753019	0.451439	0
EFNA4	-0.0374079	0.0498654	0.963283	1.06218	0.87359	-0.750176	0.453148	0
CD1D	-0.0674661	0.090277	0.934759	1.11569	0.783167	-0.747324	0.454868	0
ASTN1	-0.0298455	0.0410913	0.970596	1.052	0.89549	-0.726322	0.467642	0
TNFSF18	0.041823	0.0582142	1.04271	1.16874	0.930273	0.718434	0.47249	0
DAP3	0.118776	0.168143	1.12612	1.5657	0.80995	0.706403	0.479938	0
CRCT1	0.0291368	0.0420164	1.02957	1.11794	0.948176	0.693464	0.488019	0
TMEM63A	-0.0619516	0.0894065	0.939928	1.11995	0.788843	-0.692921	0.488359	0
ANGEL2	-0.079833	0.115593	0.92327	1.15804	0.736095	-0.690636	0.489794	0
DPM3	-0.0609849	0.0884077	0.940837	1.11884	0.791153	-0.689814	0.490311	0
SCNM1	0.106939	0.156444	1.11287	1.51221	0.818983	0.683558	0.494254	0
ATP2B4	-0.132548	0.202563	0.875861	1.30275	0.588858	-0.654353	0.512885	0
SOX13	-0.0784844	0.122455	0.924516	1.17531	0.727241	-0.640921	0.521574	0
SYT11	-0.147557	0.23131	0.862814	1.35773	0.548304	-0.637917	0.523528	0
C1orf56	0.076228	0.120727	1.07921	1.36732	0.851806	0.631409	0.527773	0
ITPKB	-0.0372767	0.0592558	0.96341	1.08206	0.857771	-0.62908	0.529297	0
RAG1AP1	0.0674732	0.10739	1.0698	1.32043	0.866743	0.628297	0.529809	0
S100A14	-0.0392706	0.0626031	0.961491	1.08701	0.850464	-0.627296	0.530466	0
HSD11B1	-0.0410933	0.0655613	0.959739	1.09134	0.844008	-0.626792	0.530795	0
MAPKAPK2	0.113005	0.180311	1.11964	1.59427	0.786309	0.626722	0.530842	0
RAB7L1	0.0937077	0.15056	1.09824	1.47522	0.817594	0.622397	0.533681	0
CFHR4	0.0321666	0.0518654	1.03269	1.14319	0.93287	0.620194	0.53513	0
CHRNB2	-0.03887	0.0628604	0.961876	1.088	0.850376	-0.618354	0.536342	0
C4BPB	0.0603935	0.0978158	1.06225	1.28674	0.876932	0.617421	0.536957	0
SLC25A44	0.0751822	0.12226	1.07808	1.37	0.848362	0.614936	0.538597	0
SRP9	-0.0655316	0.107876	0.93657	1.15709	0.758078	-0.607471	0.543539	0
NLRP3	-0.0966507	0.159335	0.907873	1.24066	0.664349	-0.606587	0.544125	0
NPR1	-0.0390902	0.0648094	0.961664	1.09192	0.846947	-0.603156	0.546405	0
C1orf116	0.0303212	0.0503305	1.03079	1.13766	0.933955	0.602442	0.54688	0
NIT1	0.100575	0.167613	1.10581	1.53587	0.796167	0.600043	0.548478	0
ARID4B	-0.157762	0.268076	0.854053	1.44436	0.505003	-0.588499	0.556198	0
RYR2	0.0316061	0.0540341	1.03211	1.14742	0.928392	0.584928	0.558596	0
CTSK	0.0322458	0.0553175	1.03277	1.15104	0.926653	0.582922	0.559946	0
B4GALT3	0.0547015	0.0940027	1.05622	1.26991	0.878496	0.581914	0.560625	0
F5	0.0437283	0.0752173	1.0447	1.21065	0.901498	0.58136	0.560998	0
KIFAP3	-0.0341551	0.0589765	0.966422	1.08485	0.860924	-0.579131	0.562501	0
HIST2H2BE	0.0509439	0.0884239	1.05226	1.25139	0.884824	0.576132	0.564526	0
GON4L	0.154797	0.270193	1.16742	1.98253	0.687439	0.572913	0.566704	0
GGPS1	-0.0635089	0.111035	0.938466	1.16663	0.754924	-0.571971	0.567342	0
ELK4	-0.0488949	0.085499	0.952281	1.12601	0.805354	-0.571876	0.567406	0
LYST	-0.0714867	0.127293	0.931009	1.19483	0.725437	-0.561593	0.574394	0
EFNA1	-0.0323204	0.058656	0.968196	1.08616	0.863047	-0.551016	0.581623	0
SPTA1	0.0401094	0.0730434	1.04093	1.20114	0.902077	0.549117	0.582925	0
C1orf114	0.027346	0.0499926	1.02772	1.13352	0.931798	0.547001	0.584378	0
CNIH3	0.0300694	0.0555244	1.03053	1.14901	0.924263	0.541552	0.588127	0
ERO1LB	-0.030959	0.0572454	0.969515	1.08463	0.866615	-0.540813	0.588637	0
ADAM15	0.0346759	0.0642361	1.03528	1.17419	0.912811	0.53982	0.589322	0
SUSD4	-0.0188784	0.0352342	0.981299	1.05146	0.915818	-0.535796	0.592099	0
PTPN14	0.031667	0.0596527	1.03217	1.16019	0.918281	0.530857	0.595518	0
RGS1	-0.0231558	0.0437006	0.97711	1.06449	0.896902	-0.529875	0.596199	0
RHBG	0.0356213	0.0672419	1.03626	1.18224	0.908307	0.529748	0.596287	0
TOMM20	-0.0671128	0.126795	0.93509	1.1989	0.729328	-0.5293	0.596597	0
C1orf27	-0.07202	0.136724	0.930512	1.21648	0.711771	-0.526754	0.598365	0
NOS1AP	-0.0286367	0.0556492	0.971769	1.08376	0.871352	-0.514593	0.606838	0
RAB13	-0.0520196	0.10395	0.94931	1.16384	0.774327	-0.500431	0.616772	0
PRELP	-0.0453886	0.0909317	0.955626	1.14206	0.799623	-0.499151	0.617673	0
PKP1	0.0222873	0.0450257	1.02254	1.11688	0.936165	0.49499	0.620607	0
LEFTY2	0.0420022	0.0851428	1.0429	1.2323	0.882605	0.493315	0.62179	0
C1orf54	0.0550559	0.111973	1.0566	1.3159	0.848393	0.49169	0.622938	0
KCNN3	-0.0391731	0.0798708	0.961584	1.12454	0.822242	-0.490456	0.623811	0
CRP	0.0352614	0.0727244	1.03589	1.19459	0.898276	0.484863	0.627773	0
CACNA1S	-0.0255642	0.0528927	0.97476	1.08124	0.878768	-0.483322	0.628867	0
PLEKHA6	-0.0204789	0.0432551	0.979729	1.06641	0.900092	-0.473446	0.635895	0
CASQ1	-0.0313091	0.0673498	0.969176	1.10594	0.849324	-0.464873	0.642023	0
LAMC1	0.0522163	0.113118	1.0536	1.31512	0.844091	0.46161	0.644361	0
PIK3C2B	-0.0421024	0.0918405	0.958772	1.14787	0.800828	-0.45843	0.646644	0
RNPEP	0.0706238	0.154624	1.07318	1.45308	0.792598	0.456746	0.647854	0
ECM1	0.024972	0.0548248	1.02529	1.1416	0.920826	0.455488	0.648758	0
GREM2	-0.0300709	0.0662463	0.970377	1.10492	0.852217	-0.453926	0.649882	0
OCLM	0.0614834	0.136904	1.06341	1.39071	0.813143	0.449098	0.653361	0
SMCP	0.0990546	0.223311	1.10413	1.71043	0.712743	0.443572	0.657352	0
RAB4A	-0.0358167	0.0825167	0.964817	1.13419	0.820739	-0.434054	0.664249	0
PEX11B	-0.0508837	0.117744	0.950389	1.19709	0.754528	-0.432153	0.66563	0
GPATCH2	-0.0489197	0.115553	0.952257	1.1943	0.759266	-0.423354	0.672037	0
KCNJ9	-0.0242615	0.0574247	0.97603	1.09231	0.872132	-0.422493	0.672665	0
LAMC2	-0.0385785	0.0918859	0.962156	1.15202	0.803583	-0.419852	0.674593	0
ARHGEF11	-0.0542981	0.129872	0.94715	1.22171	0.734293	-0.418089	0.675882	0
CRB1	-0.0302946	0.074102	0.97016	1.12181	0.839008	-0.408822	0.68267	0
LOR	-0.0239449	0.0594636	0.97634	1.09703	0.868929	-0.402682	0.687182	0
IL6R	-0.0344249	0.0857614	0.966161	1.14301	0.816673	-0.401403	0.688123	0
PFKFB2	0.0322916	0.0804535	1.03282	1.20923	0.882146	0.401369	0.688148	0
PAQR6	0.0315334	0.0800088	1.03204	1.20726	0.882246	0.394124	0.69349	0
TRIM58	0.0096034	0.0250503	1.00965	1.06046	0.961275	0.383364	0.70145	0
TARBP1	0.0348915	0.0913548	1.03551	1.23856	0.865746	0.381934	0.702511	0
RASAL2	0.0226659	0.0594672	1.02293	1.14938	0.910383	0.381149	0.703093	0
PRCC	0.0360837	0.101408	1.03674	1.26471	0.849866	0.355826	0.721971	0
TMCO1	-0.0644046	0.181949	0.937626	1.33939	0.656374	-0.353971	0.723361	0
CREG1	0.0312245	0.0884981	1.03172	1.22713	0.86742	0.352826	0.724218	0
NCSTN	0.0373953	0.107637	1.0381	1.28193	0.840655	0.34742	0.728276	0
CFHR2	0.0401823	0.117711	1.041	1.31114	0.82652	0.341364	0.732829	0
CD1A	0.0425217	0.125349	1.04344	1.33403	0.816146	0.339226	0.734439	0
COG2	-0.0472781	0.140251	0.953822	1.2556	0.724576	-0.337097	0.736043	0
CD48	-0.0412988	0.124477	0.959542	1.22468	0.751808	-0.331778	0.740057	0
TNNT2	-0.0198885	0.0603124	0.980308	1.10332	0.871011	-0.329758	0.741583	0
ARHGEF2	0.0721046	0.220297	1.07477	1.65514	0.697902	0.327307	0.743436	0
PPOX	-0.0339289	0.104621	0.96664	1.18664	0.787426	-0.324304	0.745708	0
B3GALT2	-0.016684	0.0514786	0.983454	1.08786	0.889068	-0.324095	0.745866	0
VAMP4	0.0383278	0.120869	1.03907	1.31684	0.819897	0.317101	0.751167	0
APOA2	-0.0250071	0.082183	0.975303	1.14576	0.830202	-0.304286	0.76091	0
C1orf61	0.0340676	0.112817	1.03465	1.29071	0.829399	0.301971	0.762674	0
ITGA10	0.0266339	0.0899434	1.02699	1.22498	0.861005	0.296119	0.767139	0
C1orf95	-0.0151991	0.0517072	0.984916	1.08997	0.88999	-0.293945	0.7688	0
S100A5	0.0162322	0.0588574	1.01636	1.14064	0.905627	0.275789	0.78271	0
KLHDC8A	-0.0166502	0.061192	0.983488	1.10881	0.872331	-0.272097	0.785547	0
USH2A	0.0132449	0.0497058	1.01333	1.11702	0.919267	0.266466	0.78988	0
DDR2	0.0141499	0.0552718	1.01425	1.1303	0.910116	0.256005	0.797947	0
DEDD	-0.0326051	0.129886	0.967921	1.24854	0.750375	-0.251028	0.801793	0
IL19	0.0128883	0.0521609	1.01297	1.12201	0.914528	0.247088	0.80484	0
IRF6	-0.0187902	0.0790759	0.981385	1.14591	0.840483	-0.237622	0.812174	0
PDE4DIP	-0.0231196	0.100395	0.977146	1.18964	0.802604	-0.230286	0.817869	0
CHD1L	-0.0150192	0.0660049	0.985093	1.12115	0.865551	-0.227547	0.819999	0
LCE2B	0.0102353	0.0460172	1.01029	1.10564	0.923155	0.222423	0.823985	0
KCNH1	0.0149509	0.0742064	1.01506	1.17397	0.877662	0.201478	0.840325	0
NID1	0.0202259	0.1013	1.02043	1.24455	0.836672	0.199662	0.841745	0
PIGC	0.0289738	0.151831	1.0294	1.3862	0.764438	0.19083	0.848659	0
CAPN2	0.0340832	0.178765	1.03467	1.46883	0.728843	0.190659	0.848793	0
MTMR11	-0.0251753	0.133699	0.975139	1.26728	0.750342	-0.188298	0.850643	0
GPR37L1	0.0155582	0.0849187	1.01568	1.19961	0.859949	0.183213	0.854631	0
KCTD3	-0.0187746	0.10681	0.981401	1.20994	0.796027	-0.175776	0.86047	0
SEMA6C	-0.0111112	0.0636655	0.98895	1.12039	0.872934	-0.174525	0.861453	0
SLAMF1	0.0137197	0.0813336	1.01381	1.18902	0.864422	0.168684	0.866045	0
POU2F1	-0.0198062	0.119791	0.980389	1.23984	0.77523	-0.16534	0.868676	0
TNR	-0.0236609	0.148064	0.976617	1.30545	0.730617	-0.159802	0.873037	0
MEF2D	-0.0118055	0.073993	0.988264	1.1425	0.854848	-0.159549	0.873236	0
INSRR	0.013802	0.0877499	1.0139	1.20417	0.853689	0.157288	0.875018	0
SEC22B	0.0182571	0.120091	1.01842	1.2887	0.804832	0.152027	0.879166	0
KISS1	-0.0186505	0.12409	0.981522	1.25178	0.769613	-0.150298	0.880529	0
ETNK2	-0.0159783	0.109864	0.984149	1.22061	0.793493	-0.145438	0.884365	0
UBE2G1	0.0155851	0.108559	1.01571	1.25654	0.821034	0.143563	0.885845	0
S100A12	-0.0134945	0.103225	0.986596	1.20783	0.805885	-0.130729	0.89599	0
ARNT	0.00965438	0.0822732	1.0097	1.18638	0.859331	0.117346	0.906586	0
KLHL12	-0.00967018	0.0845052	0.990376	1.16878	0.839205	-0.114433	0.908895	0
SLC30A10	0.00653508	0.0571572	1.00656	1.12588	0.899881	0.114335	0.908972	0
ZNF692	-0.0112598	0.101183	0.988803	1.2057	0.810925	-0.111281	0.911394	0
PLEKHO1	0.00662033	0.060659	1.00664	1.13373	0.893802	0.10914	0.913091	0
FAM5B	0.00551351	0.0551759	1.00553	1.12037	0.90246	0.099926	0.920403	0
SELL	-0.00612935	0.0624215	0.993889	1.12324	0.879435	-0.0981929	0.921779	0
DHX9	-0.0157245	0.188615	0.984398	1.4247	0.680171	-0.083368	0.933559	0
REN	0.00631038	0.0839033	1.00633	1.18621	0.85373	0.0752101	0.940048	0
APCS	-0.00782978	0.104867	0.992201	1.21861	0.807859	-0.0746642	0.940482	0
VPS45	-0.0131115	0.17617	0.986974	1.394	0.698791	-0.0744254	0.940672	0
CD1B	0.00293665	0.0404499	1.00294	1.08569	0.926496	0.0725996	0.942125	0
GJA8	0.00603397	0.0913327	1.00605	1.20327	0.841156	0.0660658	0.947325	0
NSL1	-0.00414469	0.074364	0.995864	1.15213	0.860796	-0.0557351	0.955553	0
DUSP10	0.00385321	0.0704634	1.00386	1.15253	0.874367	0.0546838	0.95639	0
EPHX1	-0.00427206	0.079184	0.995737	1.16291	0.852593	-0.0539511	0.956974	0
VASH2	0.00185796	0.0352732	1.00186	1.07357	0.934936	0.0526735	0.957992	0
PIGR	-0.00589514	0.115044	0.994122	1.24557	0.793437	-0.0512425	0.959132	0
C4BPA	0.00271786	0.0539515	1.00272	1.11456	0.902103	0.050376	0.959823	0
PKLR	0.0070885	0.142489	1.00711	1.33158	0.761709	0.0497476	0.960323	0
POGK	-0.00374006	0.104617	0.996267	1.223	0.811566	-0.0357499	0.971482	0
ATF3	-0.00220111	0.068885	0.997801	1.14204	0.871782	-0.0319534	0.974509	0
CD247	0.00175506	0.0601937	1.00176	1.1272	0.890275	0.0291569	0.976739	0
CCDC19	-0.0016938	0.06187	0.998308	1.12701	0.8843	-0.0273767	0.978159	0
TNNI1	-0.00327261	0.128231	0.996733	1.28154	0.775222	-0.0255211	0.979639	0
AGT	0.000973659	0.0484305	1.00097	1.10065	0.910328	0.0201043	0.98396	0
S100A1	-0.000434105	0.0323346	0.999566	1.06496	0.938183	-0.0134254	0.989288	0
UAP1	0.000867703	0.0791419	1.00087	1.16881	0.857057	0.0109639	0.991252	0
KIRREL	0.000232987	0.0477974	1.00023	1.09847	0.910784	0.00487446	0.996111	0
CTSE	-0.000250135	0.134292	0.99975	1.30078	0.768386	-0.00186262	0.998514	0
