# Supplementary material for: Breast Tumors with Elevated Expression of 1q Candidate Genes Confer Poor Clinical Outcome and Sensitivity to Ras/PI3K Inhibition
Source: PLoS One. 2013 Oct 17;8(10):e77553. doi: 10.1371/journal.pone.0077553 (PMC3798322; doi:10.1371/journal.pone.0077553)
Supplement: Table S7 — Results of Meta-analysis of correlation coefficients. (XLSX) [file pone.0077553.s014.xlsx]

## Sheet: Table S7
ID	GSE1456	GSE2034	GSE2990	GSE7390	GSE20685	vijver	GSE21653	GSE25066	GSE3494	Correlation	pvalue
TPX2	0.726217	0.67811	0.791007	0.728893	0.814454	0.772712	0.849553	0.599086	0.665935	0.744957	5.3415e-48
KIF2C	0.673533	0.660905	0.791917	0.742053	0.776249	0.763201	0.834372	0.608162	0.630545	0.728196	6.48396e-54
CENPA	0.636763	0.661116	0.767331	0.722837	0.777143	0.755333	0.860282	0.561757	0.650174	0.721659	8.89509e-38
CENPF	0.696874	0.722895	0.727045	0.611133	0.800533	0.67597	0.848077	0.599227	0.671868	0.715552	1.63521e-45
MELK	0.663965	0.692013	0.744822	0.703189	0.757726	0.744963	0.83802	0.554777	0.636392	0.712133	1.30054e-46
CDC20	0.638229	0.71339	0.738273	0.710347	0.769291	0.738624	0.819273	0.596541	0.614401	0.71129	6.73652e-61
CEP55	0.679163	0.668592	0.731457	0.67752	0.796375	0.732829	0.841249	0.505999	0.66306	0.710314	4.41076e-34
KIF14	0.588858	0.684908	0.706488	0.648911	0.831645	0.681521	0.858253	0.577687	0.678598	0.709416	9.07934e-32
UBE2C	0.697531	0.697764	0.722709	0.686941	0.745497	0.770222	0.799861	0.558296	0.62926	0.706512	5.3854e-59
FOXM1	0.637593	0.677508	0.661961	0.691242	0.820301	0.730752	0.810925	0.554727	0.638762	0.701341	2.67573e-40
KIF4A	0.628611	0.670814	0.737183	0.697149	0.791847	0.708196	0.843013	0.524037	0.589063	0.699894	1.34833e-32
DTL	0.678858	0.608839	0.699479	0.689485	0.807241	0.740525	0.829108	0.468909	0.660842	0.699672	5.793e-28
PTTG1	0.66934	0.632117	0.762435	0.697768	0.762897	0.656566	0.831784	0.567928	0.605422	0.696082	1.09956e-43
TTK	0.607464	0.623438	0.703134	0.700428	0.763476	0.706625	0.840966	0.545336	0.665238	0.693912	1.25433e-39
BIRC5	0.655414	0.646118	0.703225	0.643576	0.763096	0.71393	0.815764	0.579842	0.640258	0.691326	4.14699e-57
CCNA2	0.697574	0.648217	0.661844	0.710947	0.751316	0.735555	0.801274	0.523739	0.603739	0.688563	2.56875e-46
TRIP13	0.664996	0.62034	0.733378	0.708088	0.711684	0.705497	0.806461	0.522621	0.637596	0.685002	1.49859e-49
NEK2	0.642112	0.563579	0.732312	0.67874	0.759913	0.746531	0.81782	0.50899	0.589115	0.68237	2.42332e-32
KIF20A	0.616513	0.620443	0.742121	0.633279	0.765425	0.76252	0.81084	0.479862	0.588108	0.681179	1.12103e-29
PRC1	0.633712	0.660146	0.681021	0.660207	0.757688	0.721211	0.808365	0.513581	0.616758	0.680627	3.14762e-42
CDCA3	0.610598	0.603071	0.652169	0.658219	0.796217	0.778074	0.800392	0.500803	0.600255	0.679403	2.76484e-29
CDCA8	0.614689	0.688153	0.664723	0.698037	0.776981	0.731001	0.788436	0.48729	0.563834	0.678134	7.84375e-35
MKI67	0.649912	0.623824	0.738528	0.700994	0.80466	0.344223	0.831706	0.614163	0.615351	0.677217	2.75811e-22
ASPM	0.555799	0.704682	0.808239	0.603785	0.712726	0.687827	0.797562	0.540885	0.577567	0.677095	9.4996e-39
MCM10	0.64718	0.52559	0.694685	0.658155	0.799338	0.685096	0.832605	0.492668	0.622704	0.676123	1.18154e-25
CDKN3	0.693179	0.551731	0.758456	0.685647	0.743475	0.602734	0.801862	0.529045	0.556715	0.667902	1.41146e-35
CCNB1	0.631166	0.670215	0.688378	0.628292	0.716409	0.706057	0.764883	0.539875	0.587326	0.663837	1.252e-66
NCAPH	0.638437	0.598709	0.604696	0.687739	0.707121	0.803511	0.831058	0.406302	0.517013	0.662273	4.19924e-19
BUB1B	0.640821	0.622212	0.595196	0.711146	0.785696	0.497731	0.843142	0.548641	0.566926	0.661512	1.7578e-24
AURKA	0.59972	0.582619	0.767666	0.633938	0.708047	0.689576	0.770946	0.517202	0.556235	0.655336	4.46214e-43
CCNB2	0.589437	0.684249	0.763468	0.708599	0.457599	0.757087	0.769633	0.571844	0.472648	0.655114	2.01547e-29
RRM2	0.65061	0.56358	0.703323	0.688786	0.762634	0.587844	0.740555	0.575464	0.566582	0.654328	1.16949e-55
RACGAP1	0.647949	0.560763	0.652389	0.710706	0.755503	0.685796	0.735289	0.467809	0.610883	0.654083	7.52459e-40
NUSAP1	0.613932	0.595507	0.629544	0.602075	0.811513	0.694314	0.744719	0.57876	0.514485	0.653235	9.03685e-37
KIF11	0.611217	0.550449	0.730691	0.672661	0.745561	0.655775	0.756463	0.456287	0.619091	0.652215	1.25302e-35
ESPL1	0.694607	0.659864	0.543452	0.645078	0.733376	0.684739	0.766885	0.456078	0.611258	0.651799	1.73728e-37
CHEK1	0.653638	0.546862	0.651015	0.627387	0.738695	0.643487	0.817716	0.471737	0.526568	0.642416	1.68334e-27
EZH2	0.573241	0.62175	0.617765	0.642463	0.687107	0.723414	0.780208	0.525441	0.516986	0.640256	6.75603e-44
FEN1	0.613851	0.492824	0.681311	0.626093	0.723093	0.699479	0.779217	0.503311	0.554251	0.639512	4.44448e-35
CENPN	0.63502	0.594613	0.642668	0.599548	0.678573	0.675878	0.780999	0.456137	0.62515	0.638367	1.12573e-40
MCM2	0.65206	0.616397	0.592868	0.607343	0.698223	0.688091	0.739849	0.525256	0.563917	0.635718	3.26708e-67
MAD2L1	0.648877	0.584689	0.699661	0.639904	0.66705	0.65659	0.739738	0.461287	0.586505	0.635191	1.25434e-50
GTSE1	0.529865	0.57724	0.598652	0.642225	0.740079	0.604598	0.765651	0.613093	0.548904	0.632962	3.66976e-55
MYBL2	0.54117	0.604431	0.528921	0.623243	0.721171	0.6472	0.778706	0.547519	0.586875	0.628747	2.29834e-47
KPNA2	0.604699	0.516869	0.686152	0.700638	0.657442	0.644635	0.73234	0.521683	0.545753	0.627365	6.37657e-58
ZWINT	0.620474	0.611165	0.58755	0.628353	0.703564	0.643443	0.764049	0.457913	0.559085	0.625843	6.29597e-41
CENPE	0.643909	0.611113	0.707055	0.492778	0.744397	0.389032	0.820332	0.418913	0.618499	0.624153	2.27463e-17
BLM	0.60484	0.562289	0.630737	0.663545	0.70496	0.717519	0.739017	0.386468	0.515483	0.623283	4.4594e-27
CKS1B	0.553319	0.558784	0.645293	0.602016	0.632613	0.650304	0.773465	0.580364	0.544066	0.621583	9.84773e-65
RAD51AP1	0.589313	0.586115	0.613266	0.649233	0.732559	0.508873	0.760133	0.495937	0.575162	0.619705	2.78599e-38
HMMR	0.609999	0.588324	0.674687	0.573947	0.747917	0.486207	0.781231	0.409073	0.589378	0.618695	2.44998e-23
TOP2A	0.590553	0.562892	0.647103	0.65694	0.685391	0.577628	0.715543	0.550166	0.54957	0.617489	7.33966e-87
PLK1	0.610095	0.560227	0.753888	0.685572	0.691836	0.188117	0.812642	0.457225	0.567091	0.615819	2.33517e-14
RFC4	0.568866	0.557001	0.605965	0.606222	0.663859	0.621457	0.759792	0.533697	0.570044	0.614541	5.25812e-64
STIL	0.505151	0.574486	0.6216	0.67782	0.686308	0.691432	0.707179	0.396143	0.5999	0.61426	3.1227e-33
TK1	0.62479	0.505544	0.665088	0.595729	0.668593	0.694509	0.726684	0.435751	0.550516	0.613613	4.10481e-37
PBK	0.649057	0.557672	0.66093	0.588093	0.6894	0.562344	0.760897	0.437277	0.509321	0.60889	2.50477e-33
TROAP	0.59633	0.57131	0.505748	0.647397	0.752137	0.607725	0.736236	0.4107	0.561954	0.608503	1.6329e-27
KIF15	0.489832	0.58338	0.610402	0.576596	0.755381	0.557704	0.832034	0.416585	0.455859	0.60567	1.21638e-16
TACC3	0.611422	0.574408	0.554457	0.582965	0.71849	0.637384	0.735619	0.431415	0.512601	0.602883	9.23348e-34
PKMYT1	0.604568	0.622572	0.522857	0.504716	0.713905	0.72214	0.688178	0.360733	0.587586	0.60213	1.16732e-24
MCM6	0.365259	0.605534	0.690206	0.660857	0.663427	0.639568	0.683643	0.57215	0.428168	0.600733	2.3263e-45
SPAG5	0.594483	0.566277	0.569593	0.604724	0.664148	0.618525	0.715074	0.505258	0.517714	0.598389	2.16127e-70
CKS2	0.553767	0.575572	0.600516	0.54342	0.690458	0.540791	0.739556	0.526994	0.55884	0.59801	4.70911e-56
KIF23	0.584594	0.425845	0.681749	0.607187	0.679634	0.679535	0.712033	0.408159	0.493805	0.594995	6.18718e-27
DEPDC1	0.591152	0.24037	0.414966	0.618517	0.770494	0.69438	0.80381	0.414722	0.568484	0.594656	2.38971e-12
OIP5	0.653868	0.513181	0.584294	0.512381	0.702955	0.508306	0.751425	0.443531	0.586801	0.592255	9.18149e-31
AURKB	0.495622	0.498543	0.475884	0.59587	0.587929	0.784908	0.770783	0.559696	0.400945	0.591572	6.67041e-21
FAM64A	0.501263	0.510819	0.485035	0.571981	0.681588	0.740521	0.762458	0.450699	0.485425	0.590522	5.35751e-23
RNASEH2A	0.608333	0.566636	0.660102	0.504741	0.639405	0.614083	0.717208	0.42465	0.504188	0.587241	3.03607e-40
UCK2	0.551731	0.518161	0.654917	0.502743	0.587213	0.637086	0.775753	0.431985	0.542083	0.586689	4.37651e-30
KIAA0101	0.610137	0.514094	0.531425	0.592078	0.721747	0.54854	0.661986	0.486426	0.542458	0.583233	6.73472e-50
H2AFZ	0.614028	0.495704	0.624592	0.555974	0.656756	0.601537	0.693881	0.457364	0.487052	0.579814	5.05811e-49
CTPS	0.561599	0.540442	0.606553	0.650958	0.548513	0.614394	0.661393	0.529638	0.499042	0.578635	1.70692e-115
SMC4	0.613471	0.54432	0.625377	0.553571	0.649455	0.492125	0.671461	0.529985	0.504747	0.577461	8.73524e-83
CENPM	0.551678	0.441429	0.629868	0.558537	0.721147	0.645699	0.715646	0.353311	0.477315	0.577212	8.24814e-21
CDC25A	0.41829	0.578559	0.612496	0.558111	0.681226	0.635276	0.734647	0.401415	0.462243	0.575469	2.5796e-26
DONSON	0.607267	0.454634	0.552448	0.640969	0.601889	0.616214	0.648655	0.48113	0.547923	0.572783	1.70193e-74
DBF4	0.495431	0.534185	0.678357	0.591876	0.638483	0.200686	0.736176	0.515541	0.60306	0.568513	3.69446e-20
SHCBP1	0.519523	0.443444	0.553754	0.563396	0.667943	0.625329	0.70582	0.383134	0.572659	0.566637	1.63495e-29
PCNA	0.525262	0.470551	0.571937	0.565361	0.646083	0.590151	0.700902	0.418582	0.550095	0.564585	3.77231e-41
E2F1	0.479313	0.553438	0.398514	0.546874	0.66213	0.71536	0.691496	0.404634	0.503482	0.562102	1.09205e-24
CCNE2	0.585506	0.480653	0.57217	0.635139	0.625669	0.564568	0.634555	0.424346	0.531104	0.562014	8.7422e-59
MCM3	0.511169	0.472732	0.625934	0.520296	0.686414	0.540812	0.685181	0.497017	0.460561	0.561909	7.12864e-43
ASF1B	0.640891	0.585244	0.254772	0.620104	0.732963	0.372397	0.718754	0.383281	0.57466	0.560546	1.13005e-15
MCM7	0.497482	0.430811	0.591557	0.60878	0.577742	0.727191	0.628709	0.466138	0.426083	0.558181	2.31667e-32
BUB1	0.444983	0.212466	0.520897	0.615293	0.673869	0.764284	0.820348	0.316317	0.356277	0.558174	9.68193e-09
MLF1IP	0.5476	0.544607	0.604499	0.557547	0.584102	0.54589	0.645961	0.49519	0.51528	0.557887	4.33163e-147
DDX39	0.643461	0.489963	0.58542	0.545901	0.57858	0.611257	0.568492	0.493746	0.529376	0.556412	1.09438e-135
STMN1	0.520549	0.509759	0.64061	0.538101	0.448245	0.5795	0.711726	0.490677	0.515876	0.554383	1.40012e-48
CDC6	0.558422	0.462111	0.489117	0.629422	0.667698	0.509498	0.690701	0.372235	0.526596	0.551582	1.15183e-28
GMPS	0.499928	0.514457	0.635125	0.544528	0.579534	0.593195	0.604186	0.493949	0.49479	0.550983	1.14326e-127
UBE2S	0.614744	0.465891	0.638185	0.533888	0.632552	0.549473	0.6335	0.367918	0.472219	0.548472	7.01429e-36
CDT1	0.587642	0.355728	0.520649	0.51626	0.64472	0.593128	0.780004	0.235593	0.55023	0.547827	5.56306e-13
E2F8	0.561648	0.511186	0.638366	0.544213	0.701359	0.234943	0.757338	0.39171	0.430536	0.547189	3.20153e-14
FBXO5	0.562928	0.428656	0.495561	0.565928	0.607508	0.547513	0.730857	0.4683	0.445759	0.545801	3.28578e-35
ECT2	0.544986	0.450121	0.647088	0.599098	0.494933	0.576232	0.684805	0.366954	0.505655	0.545078	1.31213e-32
RAD54L	0.415757	0.545373	0.504816	0.455371	0.628997	0.710467	0.714147	0.393701	0.411164	0.544234	1.26617e-20
POLQ	0.559695	0.485952	0.240631	0.541099	0.768595	0.477158	0.786366	0.339313	0.470588	0.543351	6.01088e-11
RAD51	0.431166	0.474023	0.583008	0.449809	0.67158	0.648648	0.780623	0.272624	0.402597	0.542465	1.04322e-12
HN1	0.606704	0.469587	0.516056	0.490213	0.557823	0.616795	0.666201	0.411159	0.507251	0.540647	1.05427e-46
C1orf112	0.345584	0.416132	0.39096	0.538514	0.625246	0.6973	0.75753	0.410768	0.519031	0.539525	6.20131e-17
KIFC1	0.467105	0.521706	0.452575	0.554243	0.495576	0.78297	0.560608	0.464041	0.451736	0.539159	9.16215e-23
SRPK1	0.502149	0.466604	0.604168	0.56825	0.559007	0.470324	0.676399	0.489427	0.490632	0.538361	7.33905e-65
LMNB1	0.499757	0.474039	0.378116	0.524133	0.684645	0.606578	0.681747	0.407343	0.491207	0.536994	1.13023e-26
CENPI	0.536373	0.448333	0.606199	0.584047	0.571946	0.283595	0.775048	0.421732	0.486882	0.536717	1.22903e-17
TYMS	0.41202	0.334344	0.687579	0.420418	0.586796	0.726092	0.722979	0.387248	0.34604	0.533413	1.38854e-13
NCAPG2	0.479709	0.454795	0.479984	0.503486	0.694263	0.559043	0.700121	0.381954	0.462291	0.533323	1.05196e-23
PLK4	0.444177	0.376062	0.586043	0.489327	0.607801	0.63037	0.75392	0.358279	0.429728	0.532468	9.03194e-18
CDC7	0.521289	0.458666	0.441343	0.593677	0.680152	0.51976	0.63588	0.402737	0.473091	0.5311	4.65719e-33
DKC1	0.400171	0.449631	0.619998	0.566738	0.529292	0.52688	0.667877	0.519922	0.437999	0.529849	1.77586e-54
MCM4	0.575641	0.427029	0.583236	0.540719	0.619149	0.334469	0.705003	0.454746	0.463578	0.5297	4.74792e-27
MCM5	0.500702	0.445436	0.516957	0.528434	0.60248	0.661875	0.616125	0.421224	0.411282	0.52808	5.5767e-38
C16orf61	0.455963	0.498494	0.599576	0.49567	0.536868	0.441759	0.711127	0.405803	0.538966	0.525923	2.11665e-34
LMNB2	0.483089	0.576232	0.413204	0.467219	0.616779	0.587307	0.724811	0.32305	0.436221	0.524897	5.72268e-20
PFDN2	0.51539	0.489874	0.522348	0.379798	0.547802	0.526208	0.715136	0.442782	0.522463	0.524399	7.23238e-38
CTSL2	0.4966	0.490174	0.576713	0.54307	0.530383	0.532388	0.702714	0.341878	0.459874	0.524019	7.91148e-30
SLC7A5	0.518993	0.488997	0.535598	0.569603	0.54234	0.391206	0.660251	0.471754	0.516013	0.523124	5.86659e-60
ATAD2	0.560047	0.449238	0.523627	0.543135	0.573889	0.500087	0.620515	0.427976	0.491095	0.519749	2.70422e-76
FANCA	0.366198	0.448739	0.655056	0.481947	0.617741	0.502352	0.710196	0.286003	0.497899	0.51886	1.3081e-17
PDSS1	0.378027	0.566536	0.618251	0.589044	0.399977	0.519643	0.602796	0.55465	0.379687	0.518406	3.96047e-44
GPSM2	0.412934	0.511816	0.507626	0.536869	0.522376	0.56412	0.649144	0.449484	0.449293	0.515763	9.63613e-67
C21orf45	0.483538	0.463294	0.531755	0.475542	0.596382	0.499474	0.660844	0.377782	0.506928	0.514151	1.35103e-40
BYSL	0.49693	0.442871	0.481735	0.579639	0.601287	0.560873	0.659785	0.32517	0.428072	0.51384	3.51976e-27
HDGF	0.571406	0.438706	0.204158	0.400101	0.575294	0.583437	0.746816	0.440658	0.51417	0.512256	5.33979e-18
UCHL5	0.512364	0.316964	0.575871	0.550805	0.42114	0.493672	0.709749	0.447962	0.494373	0.508719	5.05939e-27
LRP8	0.452238	0.41692	0.441538	0.577306	0.563949	0.545274	0.576214	0.429804	0.487315	0.501228	1.04138e-71
C20orf24	0.604834	0.465344	0.545985	0.480919	0.523301	0.445112	0.61047	0.356065	0.441608	0.496476	7.62167e-44
CCT5	0.519516	0.53836	0.607715	0.575697	0.436437	0.398239	0.542653	0.430581	0.436509	0.495816	2.87256e-62
GTPBP4	0.36089	0.371769	0.582743	0.540807	0.532158	0.589945	0.605993	0.335042	0.472895	0.493488	1.49369e-28
WDR12	0.50528	0.414791	0.467977	0.458772	0.479857	0.467152	0.649048	0.446945	0.513014	0.491071	1.00194e-61
TMPO	0.484604	0.440322	0.599231	0.553882	0.498446	0.426534	0.619454	0.337392	0.44623	0.490647	8.08558e-36
CHAF1A	0.380079	0.399398	0.497813	0.464922	0.515359	0.627343	0.6351	0.468241	0.346494	0.489671	1.0387e-32
MTHFD2	0.431475	0.44505	0.59474	0.52098	0.404365	0.495342	0.607006	0.429888	0.466541	0.488485	5.21667e-60
APOBEC3B	0.547022	0.501377	0.451849	0.451187	0.435975	0.594884	0.574111	0.359557	0.44491	0.485359	6.42166e-46
CSE1L	0.410739	0.375797	0.659237	0.468958	0.559206	0.441983	0.604093	0.392739	0.394743	0.483915	1.21756e-30
NUDT1	0.456357	0.473685	0.563462	0.326142	0.574109	0.490545	0.697638	0.298647	0.385292	0.483425	3.46269e-18
PSMD14	0.485336	0.417483	0.509089	0.446996	0.603088	0.504513	0.595959	0.304491	0.449404	0.482839	1.08795e-29
NUP155	0.34746	0.490053	0.448902	0.513067	0.545571	0.557178	0.696869	0.351331	0.286372	0.481175	2.02362e-19
GGH	0.483485	0.480686	0.50566	0.571888	0.469977	0.395153	0.549379	0.397566	0.470086	0.475839	9.29061e-82
IMPA2	0.451269	0.489555	0.508725	0.481002	0.442659	0.487145	0.638578	0.406675	0.352231	0.475604	9.38131e-46
CCNE1	0.306029	0.533326	0.632922	0.525246	0.362834	0.293458	0.663032	0.431972	0.43692	0.474691	2.85525e-20
BOP1	0.527235	0.476587	0.535333	0.402092	0.479993	0.49953	0.564998	0.394493	0.4092	0.474376	3.93511e-78
SMC2	0.485902	0.43699	0.50817	0.452396	0.560105	0.388143	0.652649	0.308429	0.4282	0.473168	1.72523e-25
SNRPD1	0.47939	0.429988	0.588039	0.467376	0.521569	0.217429	0.651752	0.416569	0.4168	0.47172	2.34399e-22
GAPDH	0.500771	0.23237	0.592639	0.51337	0.477987	0.452538	0.577335	0.392937	0.472143	0.470128	6.30052e-31
GPR19	0.475889	0.475354	0.356853	0.478383	0.523	0.427517	0.638525	0.304742	0.501869	0.46888	2.93182e-28
NEIL3	0.442556	0.429719	0.221837	0.522127	0.620719	0.298805	0.692724	0.371792	0.480898	0.46635	5.83799e-15
DNMT1	0.46771	0.470209	0.448927	0.472145	0.533191	0.521405	0.478951	0.400926	0.419658	0.466216	1.20809e-130
WDR67	0.521204	0.417202	0.586439	0.495583	0.322044	0.447362	0.67666	0.3299	0.334609	0.465191	2.69528e-19
TIMELESS	0.440738	0.355349	0.506668	0.406733	0.519597	0.558957	0.670427	0.261125	0.400139	0.465182	8.72556e-18
C1orf135	0.455235	0.38113	0.422455	0.55617	0.510888	0.34131	0.738129	0.260281	0.416282	0.465087	2.7777e-13
RPP40	0.470379	0.332132	0.518033	0.508723	0.505842	0.422489	0.607935	0.356672	0.453735	0.464873	7.74157e-38
UQCRH	0.398176	0.385401	0.512512	0.407141	0.421646	0.395825	0.640024	0.468929	0.505839	0.464248	7.65879e-42
TMEM48	0.498256	0.306383	0.496478	0.541148	0.46936	0.439274	0.595629	0.453284	0.35053	0.462851	1.5602e-41
SKP2	0.488801	0.330051	0.477052	0.505546	0.541807	0.230249	0.6875	0.404788	0.422401	0.462595	7.99038e-18
GMNN	0.422327	0.334597	0.509335	0.413458	0.402753	0.536737	0.621962	0.453216	0.423133	0.461828	7.04435e-40
CDC25C	0.373952	0.289332	0.418032	0.485113	0.607171	0.563415	0.74697	0.257302	0.24511	0.461124	1.13588e-09
RFC2	0.364614	0.222522	0.482048	0.371111	0.612236	0.505025	0.650753	0.333528	0.509943	0.460679	6.36436e-16
SNRPC	0.476803	0.388087	0.493791	0.440094	0.494438	0.52127	0.596172	0.330037	0.393378	0.460501	1.55839e-38
C12orf48	0.380156	0.422542	0.535225	0.3992	0.547664	0.398534	0.685282	0.243521	0.45258	0.460025	2.99403e-16
HSPA14	0.507481	0.419293	0.504487	0.375308	0.470299	0.439986	0.622994	0.39911	0.382673	0.459669	1.05753e-45
KNTC1	0.425543	0.416404	0.446902	0.464683	0.59763	0.383856	0.635747	0.339449	0.362181	0.458371	4.42004e-24
HMGB3	0.465439	0.395044	0.375558	0.391464	0.472719	0.511086	0.616041	0.412729	0.438498	0.457496	1.70708e-49
DNMT3B	0.407232	0.451132	0.48548	0.443675	0.478041	0.469282	0.578243	0.365405	0.426319	0.456139	2.72854e-69
HDAC2	0.379091	0.353202	0.42968	0.430541	0.451889	0.469925	0.661724	0.417398	0.454184	0.455673	8.00644e-34
AMD1	0.415016	0.423866	0.469603	0.500536	0.400212	0.395997	0.619223	0.398193	0.460434	0.45468	3.37423e-49
POLE2	0.482955	0.385963	0.479449	0.455286	0.568431	0.3708	0.539558	0.351044	0.445982	0.45352	2.48233e-43
PSMB4	0.43006	0.420403	0.464182	0.254385	0.50065	0.503086	0.610021	0.404856	0.423846	0.452004	5.65584e-37
CNIH4	0.355163	0.453651	0.566422	0.395662	0.422103	0.465327	0.500519	0.429941	0.458959	0.451132	3.61709e-107
CHAF1B	0.321149	0.411589	0.41879	0.415222	0.520171	0.519565	0.650564	0.312385	0.417738	0.450376	2.3963e-23
SFT2D2	0.446139	0.382358	0.338723	0.453581	0.500381	0.481067	0.665007	0.261943	0.456273	0.449287	2.94905e-19
PTDSS1	0.525088	0.458862	0.457624	0.450759	0.411803	0.385296	0.602413	0.328835	0.430007	0.449135	1.40562e-39
GINS2	0.480561	0.375947	0.545227	0.404595	0.390218	0.539756	0.567628	0.268444	0.455571	0.448958	1.28617e-26
SQLE	0.511206	0.376418	0.570219	0.546991	0.461193	0.351554	0.485624	0.268377	0.472939	0.448414	1.09626e-28
POP7	0.484779	0.428659	0.525005	0.245746	0.486748	0.469949	0.581806	0.323106	0.45351	0.447844	6.2103e-31
RANBP1	0.438233	0.345183	0.534474	0.293439	0.396891	0.582811	0.667362	0.328761	0.359025	0.447385	5.01532e-17
CEBPG	0.409505	0.458592	0.46532	0.39078	0.411848	0.40451	0.606272	0.434086	0.413714	0.447097	1.16277e-60
CACYBP	0.489863	0.419887	0.577413	0.420665	0.541339	-0.0337357	0.6048	0.445019	0.458098	0.446832	2.09009e-11
TPI1	0.457892	0.391911	0.409354	0.456519	0.384912	0.506875	0.59682	0.376058	0.431814	0.446596	4.06298e-49
CKAP2	0.440882	0.349699	0.442208	0.454801	0.527453	0.420447	0.597939	0.357066	0.410207	0.446583	1.43147e-39
MRPL15	0.465926	0.371872	0.544982	0.386936	0.394372	0.424927	0.574583	0.428535	0.421478	0.445585	1.30607e-59
TOMM40	0.545096	0.29868	0.528188	0.41108	0.480203	0.500102	0.600777	0.330642	0.276712	0.445305	8.09756e-23
EIF2C2	0.389766	0.525324	0.258018	0.501272	0.487462	0.512773	0.461573	0.384722	0.431797	0.445121	1.46919e-50
PHGDH	0.394769	0.410096	0.390441	0.425533	0.367517	0.556694	0.553739	0.449199	0.402741	0.444112	1.47406e-55
DHTKD1	0.448416	0.432258	0.319158	0.376309	0.545748	0.365639	0.568314	0.390165	0.499483	0.443556	3.82568e-40
VRK1	0.339632	0.362866	0.604603	0.462294	0.556381	0.254986	0.627328	0.290864	0.415634	0.443493	8.77799e-16
LAPTM4B	0.469462	0.419856	0.497186	0.575642	0.361566	0.432376	0.500881	0.387146	0.386863	0.443132	1.2728e-62
GINS3	0.283903	0.428289	0.5064	0.262356	0.585698	0.499496	0.627445	0.311244	0.381761	0.442102	1.33417e-17
POLA2	0.298096	0.407571	0.53966	0.384471	0.483742	0.584862	0.533938	0.293854	0.397299	0.441629	3.09066e-25
SHMT2	0.428515	0.432802	0.472986	0.374467	0.50577	0.448179	0.557051	0.311712	0.429047	0.440769	6.88687e-45
CDCA4	0.519281	0.334053	0.485274	0.250613	0.4687	0.393131	0.676084	0.312362	0.455705	0.440524	1.79254e-17
CCT6A	0.416302	0.411743	0.470464	0.442086	0.424822	0.414677	0.580185	0.392373	0.419244	0.4404	4.23615e-76
ATP5C1	0.394762	0.368151	0.580287	0.330159	0.445967	0.350415	0.598881	0.391865	0.460862	0.439661	1.81323e-32
PAICS	0.378968	0.269401	0.541054	0.460441	0.466666	0.476571	0.63483	0.278685	0.399905	0.439572	2.71287e-19
CCT3	0.35288	0.357894	0.472668	0.32594	0.510038	0.467717	0.599503	0.352926	0.46079	0.438737	3.69979e-33
RECQL4	0.47147	0.501377	0.297404	0.342531	0.615218	0.274727	0.581164	0.352885	0.430449	0.438018	9.52217e-19
SNRPG	0.399948	0.338023	0.470561	0.233558	0.543574	0.324097	0.612646	0.450544	0.492487	0.437817	3.76764e-23
RIPK2	0.270446	0.37539	0.546431	0.48069	0.398226	0.5484	0.581483	0.27373	0.408204	0.437002	1.17733e-21
CKAP5	0.449076	0.397747	0.513256	0.369704	0.436454	0.443015	0.584876	0.327287	0.408654	0.436735	8.59449e-42
NUP93	0.264343	0.385252	0.505979	0.476679	0.464276	0.462969	0.614215	0.312346	0.386175	0.435739	2.56647e-26
WDHD1	0.366909	0.390679	0.484208	0.406134	0.639615	0.162021	0.658563	0.204981	0.482351	0.43526	1.43563e-09
COX4NB	0.435304	0.403497	0.472886	0.455367	0.317925	0.499015	0.571056	0.289751	0.46912	0.435217	1.83861e-30
PSMA7	0.384685	0.390463	0.54397	0.411771	0.496583	0.347945	0.56158	0.343912	0.418431	0.434529	9.01499e-40
TCP1	0.370858	0.488294	0.461236	0.386446	0.451743	0.35554	0.584245	0.41408	0.355223	0.434109	1.48013e-48
HMGB2	0.338386	0.434479	0.497814	0.441991	0.285973	0.463194	0.619864	0.468733	0.291763	0.433309	3.03171e-25
TOPBP1	0.418799	0.388806	0.431712	0.410794	0.433597	0.45423	0.538831	0.437993	0.354242	0.433271	3.27017e-110
NUP205	0.404526	0.375575	0.402172	0.552404	0.388703	0.541687	0.512875	0.330809	0.380477	0.433016	1.39758e-38
H2AFX	0.372774	0.333165	0.53695	0.359083	0.461364	0.547181	0.63048	0.28616	0.304041	0.432925	9.46203e-18
C1orf106	0.3492	0.454621	0.298941	0.432954	0.400405	0.533527	0.527567	0.326833	0.521135	0.432202	3.70469e-35
MRPL3	0.513133	0.330614	0.366952	0.399877	0.461238	0.379303	0.586863	0.426267	0.386757	0.43036	1.59579e-43
SNRPA1	0.380823	0.415629	0.395186	0.568836	0.376404	0.473286	0.499754	0.381178	0.380186	0.429869	3.70707e-62
DEK	0.417056	0.349989	0.498491	0.427064	0.450994	0.336654	0.525515	0.463289	0.378117	0.429318	3.44884e-66
PARP1	0.443534	0.319112	0.431613	0.336261	0.484475	0.450411	0.539622	0.388178	0.445625	0.428658	1.61328e-57
FLAD1	0.448247	0.326945	0.499613	0.319976	0.518336	0.305356	0.579164	0.36032	0.452808	0.426924	5.37687e-28
BARD1	0.512259	0.390956	0.485467	0.370381	0.476178	0.457017	0.50584	0.210971	0.430208	0.426368	2.1342e-25
IRAK1	0.359388	0.429347	0.482683	0.373633	0.425744	0.427075	0.519683	0.406141	0.395449	0.426278	7.1265e-113
PSMD2	0.371015	0.380223	0.288831	0.357186	0.445836	0.480416	0.597529	0.377808	0.464693	0.424918	3.44585e-35
CDC123	0.353924	0.295924	0.522297	0.406922	0.433413	0.446913	0.625161	0.374596	0.317121	0.424839	3.47949e-25
LAD1	0.348989	0.270943	0.295017	0.390701	0.439386	0.517631	0.649419	0.403877	0.424667	0.42461	1.47879e-20
CCDC99	0.326741	0.216824	0.545836	0.418872	0.556508	0.368064	0.656086	0.157239	0.471031	0.424472	4.85904e-10
CHEK2	0.250008	0.308876	0.216986	0.538392	0.557129	0.417104	0.664297	0.328803	0.42263	0.424429	1.37118e-13
CDC25B	0.39879	0.401307	0.366409	0.432965	0.413642	0.577537	0.482394	0.309014	0.405235	0.423053	4.44745e-37
XPOT	0.431645	0.347062	0.444508	0.544221	0.415065	0.392943	0.513365	0.353473	0.3976	0.422646	4.33946e-59
RFC3	0.472198	0.222599	0.5137	0.489519	0.47107	0.121803	0.634411	0.392781	0.400586	0.421551	3.52721e-13
RBM28	0.417439	0.397563	0.461034	0.351289	0.393195	0.38448	0.567791	0.454646	0.331316	0.421416	1.5597e-52
MTERFD1	0.434531	0.4658	0.447978	0.486825	0.390213	0.38376	0.496528	0.350896	0.405202	0.421379	3.4826e-92
HMGA1	0.420789	0.292145	0.493412	0.237062	0.436125	0.576767	0.559668	0.361625	0.35063	0.420703	6.43771e-22
ACTL6A	0.379107	0.317266	0.426749	0.293853	0.47508	0.502027	0.549527	0.328755	0.474568	0.420702	3.73274e-32
ZWILCH	0.564	0.149347	0.364871	0.397398	0.593821	0.417799	0.537073	0.240046	0.449062	0.420177	5.63149e-13
GOLT1B	0.425097	0.34316	0.528434	0.453625	0.430573	0.415284	0.447758	0.311994	0.469274	0.419585	2.13673e-56
NOLC1	0.453295	0.365831	0.471208	0.467066	0.35685	0.452792	0.564092	0.297828	0.352804	0.418893	2.99069e-34
GARS	0.424997	0.40427	0.390316	0.37979	0.426124	0.437731	0.532852	0.32237	0.456963	0.418107	4.65999e-63
LSM2	0.335068	0.372145	0.425902	0.382996	0.457702	0.485929	0.558418	0.369403	0.332844	0.417999	8.54194e-46
RAN	0.577125	0.340953	0.418311	0.491961	0.458148	-0.0833244	0.62339	0.433921	0.385645	0.416964	4.80983e-09
TMEM97	0.525596	0.36895	0.462453	0.396444	0.493975	0.3295	0.468928	0.345323	0.394204	0.416658	1.3272e-54
MORC2	0.271752	0.39031	0.389937	0.431129	0.462705	0.410379	0.478073	0.410834	0.425194	0.416118	5.9261e-107
VPS72	0.412398	0.337001	0.172406	0.308963	0.501108	0.54806	0.576918	0.371631	0.431921	0.416103	3.25951e-20
ABCF1	0.353191	0.372913	0.158267	0.456319	0.550685	0.463734	0.577843	0.355424	0.374879	0.415999	9.62187e-21
RAD54B	0.411145	0.295614	0.541401	0.407645	0.403941	0.510096	0.644533	0.157067	0.295209	0.415665	1.76502e-11
TBCE	0.431601	0.335231	0.524847	0.347688	0.438306	0.452435	0.531694	0.247889	0.424654	0.415251	1.13223e-27
FANCG	0.341508	0.425611	0.40075	0.427371	0.54482	0.411992	0.476358	0.326663	0.352273	0.415165	5.68225e-45
HPRT1	0.509259	0.404609	0.563753	0.353005	0.163417	0.430068	0.508408	0.365218	0.422784	0.415052	3.54083e-22
TTC13	0.333695	0.264011	0.49853	0.454341	0.474636	0.54466	0.532021	0.263386	0.325532	0.414645	9.06761e-20
EBP	0.234993	0.447115	0.538814	0.323875	0.484304	0.501175	0.536176	0.282123	0.31638	0.414118	1.11782e-21
MTCH2	0.356156	0.306314	0.434131	0.501188	0.348593	0.529202	0.491792	0.390715	0.346807	0.413623	2.27281e-41
DARS2	0.485942	0.38013	0.353003	0.410773	0.509969	0.376095	0.624004	0.193157	0.339666	0.413457	4.28639e-15
RFWD3	0.27769	0.34994	0.39914	0.461509	0.50088	0.289147	0.566677	0.36462	0.459176	0.413057	2.09273e-29
NCAPD3	0.29155	0.438511	0.269346	0.367534	0.512998	0.498202	0.623523	0.265447	0.36468	0.412655	1.26781e-16
NDUFA9	0.338767	0.368627	0.443371	0.372587	0.434652	0.422489	0.514791	0.387623	0.407708	0.412504	6.68848e-105
PIR	0.232326	0.386335	0.504702	0.409938	0.421816	0.557837	0.534979	0.297975	0.29868	0.411284	3.41834e-22
PSAT1	0.387996	0.209321	0.429931	0.437825	0.373557	0.46409	0.580377	0.334327	0.445492	0.409848	5.01634e-25
FH	0.411081	0.210577	0.399486	0.358753	0.434584	0.52413	0.607623	0.377272	0.30391	0.409522	1.41437e-19
SAC3D1	0.430048	0.455021	0.403047	0.290974	0.552434	0.496402	0.4473	0.231931	0.340243	0.409297	5.07291e-21
KLHL7	0.424479	0.39484	0.605831	0.48215	0.367459	0.217785	0.550925	0.329719	0.271645	0.408978	1.63998e-18
DHCR7	0.366411	0.30389	0.499341	0.344964	0.522056	0.425823	0.517862	0.273308	0.40374	0.408938	1.16371e-26
MSH2	0.398262	0.274322	0.482011	0.507284	0.402126	0.388966	0.54861	0.34414	0.330017	0.408472	2.03647e-33
YBX1	0.444432	0.2743	0.437933	0.461388	0.341979	0.45351	0.529008	0.411302	0.317735	0.408119	2.98312e-41
NMU	0.348872	0.34418	0.441211	0.4299	0.372719	0.365463	0.579378	0.358125	0.419711	0.407919	7.66128e-42
PUS7	0.416705	0.421395	0.341235	0.399651	0.401551	0.327291	0.595736	0.38146	0.347054	0.406972	1.92218e-36
PLCH1	0.248241	0.325178	0.38135	0.365937	0.387191	0.45263	0.616391	0.357232	0.462159	0.406949	6.31737e-25
DTYMK	0.395557	0.406688	0.521324	0.272309	0.458406	0.422176	0.53032	0.235167	0.396536	0.406489	2.96034e-24
SEPHS1	0.311843	0.373336	0.342017	0.336931	0.42423	0.517594	0.555074	0.383521	0.344691	0.406201	1.08121e-36
GLRX2	0.377	0.332112	0.312323	0.26679	0.429626	0.496902	0.590471	0.354268	0.429458	0.40562	2.1702e-26
E2F3	0.349562	0.353371	0.213358	0.49848	0.48699	0.144373	0.578931	0.502316	0.423976	0.404315	1.71831e-14
LIG1	0.429109	0.410904	0.467579	0.396613	0.476513	0.289015	0.469918	0.284342	0.433936	0.40413	7.94735e-40
POLD1	0.411538	0.3767	0.508141	0.318267	0.471734	0.47306	0.46648	0.23854	0.367908	0.40407	1.68097e-28
TFRC	0.457862	0.369567	0.421742	0.343622	0.438573	0.291785	0.600669	0.363686	0.31817	0.40367	1.17842e-27
NFE2L3	0.279325	0.411263	0.42435	0.517343	0.367161	0.468669	0.513078	0.313011	0.317037	0.403614	2.1666e-35
PDIA6	0.440786	0.227664	0.420328	0.539332	0.366173	0.466108	0.517641	0.301834	0.338705	0.402698	4.30691e-25
PARP2	0.42	0.364747	0.470601	0.399665	0.361029	0.377362	0.575238	0.288343	0.370114	0.402369	5.95318e-32
CCNF	0.359362	0.355745	0.513551	0.371412	0.548495	0.227709	0.553504	0.326214	0.313485	0.40189	6.15158e-19
PRDX4	0.430912	0.263528	0.477469	0.414204	0.352153	0.41787	0.558302	0.333493	0.372658	0.401767	4.29359e-33
MTHFD1	0.396617	0.319496	0.409945	0.366141	0.435864	0.3988	0.555267	0.332631	0.378301	0.400034	7.47548e-45
MRPL13	0.522606	0.353051	0.427915	0.391664	0.400123	0.309036	0.530667	0.281836	0.384434	0.397425	7.75685e-33
AHCTF1	0.251284	0.327961	0.568099	0.364729	0.503913	0.352009	0.477324	0.266815	0.425422	0.397354	1.6309e-22
TARS	0.414088	0.309492	0.371533	0.354658	0.408369	0.394218	0.597487	0.304625	0.395738	0.396964	5.31628e-28
SCNM1	0.434718	0.389197	0.185412	0.257717	0.521953	0.477567	0.550517	0.299217	0.384617	0.396732	5.10289e-19
POLR2D	0.321186	0.295658	0.470093	0.312769	0.527836	0.311365	0.6123	0.320229	0.33375	0.39657	2.77843e-17
KARS	0.442635	0.30807	0.349586	0.33174	0.304277	0.450034	0.521309	0.33627	0.503628	0.395479	4.04205e-33
MSH6	0.297522	0.103967	0.449933	0.443227	0.386589	0.538203	0.591581	0.296836	0.371844	0.394445	5.09804e-13
INTS8	0.438746	0.340596	0.438824	0.39277	0.383187	0.377629	0.469012	0.388057	0.354429	0.394118	7.03188e-95
TEAD4	0.310507	0.335875	0.29585	0.323792	0.415536	0.507087	0.532287	0.295787	0.47783	0.394107	2.48476e-26
DCLRE1B	0.306612	0.233601	0.467672	0.483646	0.448982	0.416648	0.534476	0.257152	0.37413	0.394064	7.10144e-22
POLD2	0.429155	0.342121	0.438106	0.251664	0.443229	0.415721	0.504991	0.28922	0.424692	0.393805	7.79907e-37
PSMC3IP	0.347262	0.391128	0.383944	0.348283	0.510235	0.407668	0.444758	0.231106	0.454288	0.392784	9.84468e-29
EPRS	0.368365	0.242715	0.444093	0.360312	0.495942	0.406171	0.439092	0.369546	0.386417	0.392446	3.22374e-47
HSPD1	0.369536	0.220592	0.476048	0.531008	0.338847	0.401377	0.453699	0.419058	0.294296	0.390629	1.65961e-30
PPAT	0.38355	0.307566	0.510116	0.444186	0.459642	0.208316	0.554653	0.264241	0.357738	0.390471	2.64965e-18
RBL1	0.335742	0.373985	0.369185	0.372325	0.488849	0.149575	0.59919	0.236954	0.519573	0.390361	1.79962e-12
MRPL12	0.405444	0.293333	0.582747	0.290144	0.233654	0.492082	0.587036	0.284638	0.281126	0.390205	1.28096e-13
JMJD4	0.455494	0.291218	0.149406	0.195003	0.486041	0.518132	0.556205	0.260374	0.508627	0.390147	1.60772e-12
HEATR1	0.278342	0.267445	0.405913	0.313871	0.470432	0.471447	0.548678	0.376904	0.306192	0.389252	2.78206e-26
PPM1G	0.255603	0.362638	0.416699	0.372919	0.532429	0.487868	0.595687	0.155349	0.233894	0.388151	8.52059e-11
ALG3	0.474618	0.238802	0.382064	0.345019	0.460841	0.28464	0.601914	0.283943	0.38138	0.387718	1.60568e-17
SOD2	0.352039	0.328742	0.435702	0.430879	0.339091	0.483104	0.520171	0.244016	0.348787	0.387206	1.23464e-26
CXCL10	0.365745	0.325424	0.395933	0.451486	0.422995	0.462832	0.44434	0.314423	0.308563	0.386303	3.63399e-57
DHFR	0.518994	0.36461	0.418404	0.395158	0.524511	0.245409	0.405796	0.252708	0.348045	0.385864	1.01556e-22
TAF2	0.283301	0.397405	0.534504	0.432607	0.373554	0.19693	0.497221	0.341363	0.387375	0.384902	3.7526e-26
SUV39H1	0.335435	0.387936	0.36417	0.252283	0.518982	0.367316	0.529726	0.235096	0.424828	0.384466	3.93372e-20
PDCD5	0.230172	0.427421	0.468605	0.427863	0.295674	0.401098	0.556156	0.33897	0.269985	0.384284	5.55409e-25
MMP1	0.38365	0.304198	0.310205	0.442165	0.419369	0.488568	0.533766	0.198716	0.345122	0.383329	8.82455e-19
PDHA1	0.241119	0.293083	0.350148	0.408732	0.401952	0.458435	0.55503	0.321251	0.366099	0.382878	1.75378e-28
KIAA0020	0.43436	0.374158	0.382855	0.439705	0.180322	0.294428	0.572449	0.429111	0.306016	0.382748	6.14049e-19
LAGE3	0.491679	0.349098	0.560634	0.267751	0.338126	0.324525	0.500003	0.227378	0.375798	0.382247	7.35471e-20
RFC5	0.444704	0.248216	0.402517	0.398978	0.497596	0.279717	0.531193	0.256552	0.359816	0.381537	3.59242e-20
PRIM1	0.389911	0.341609	0.522679	0.386606	0.395084	0.396115	0.470471	0.142794	0.38828	0.381395	4.42786e-18
ACAT2	0.303134	0.371546	0.348969	0.2939	0.459688	0.449175	0.501095	0.329044	0.320852	0.381376	7.75971e-41
HPSE	0.333789	0.301013	0.398552	0.452854	0.361707	0.473548	0.53997	0.247408	0.306904	0.381366	3.74943e-23
SLC5A6	0.341079	0.373683	0.239747	0.301127	0.421419	0.481458	0.485263	0.341989	0.382582	0.381271	5.10969e-41
CORO1C	0.380228	0.416505	0.401757	0.406161	0.270445	0.417019	0.45679	0.3714	0.328854	0.38112	1.64323e-73
EIF4EBP1	0.426873	0.393056	0.392718	0.307844	0.360864	0.362633	0.54077	0.29332	0.358295	0.381105	1.15379e-38
TIPIN	0.180917	0.235635	0.423829	0.45017	0.537799	0.473836	0.551587	0.25683	0.232477	0.380451	1.18277e-12
RCC1	0.418481	0.234322	0.521817	0.331712	0.428809	0.289546	0.402209	0.347716	0.455614	0.38032	3.15517e-33
ME2	0.481127	0.150635	0.498757	0.478471	0.291549	0.393736	0.54643	0.286909	0.262556	0.379706	4.06786e-15
EIF4E2	0.430091	0.346489	0.385293	0.197043	0.421352	0.430768	0.464956	0.337588	0.369037	0.378522	1.45448e-46
SHFM1	0.347236	0.255532	0.4489	0.241264	0.379999	0.320939	0.57785	0.308927	0.482073	0.378441	1.68797e-19
PGK1	0.498394	0.164095	0.435132	0.426144	0.302658	0.438224	0.55024	0.294914	0.26148	0.377081	1.36365e-16
BTG3	0.32469	0.371087	0.36295	0.441228	0.245903	0.350403	0.518859	0.394326	0.36543	0.37702	4.22079e-39
WDR3	0.358664	0.319475	0.428925	0.345219	0.365938	0.287392	0.543568	0.37745	0.348433	0.376838	3.1079e-39
RNASEH1	0.343636	0.269581	0.379611	0.407181	0.404213	0.548046	0.31453	0.350125	0.342926	0.376551	9.58593e-33
DSN1	0.310599	0.276254	0.429568	0.330394	0.483017	0.543143	0.404167	0.24573	0.320038	0.37563	7.9639e-20
ADSL	0.465378	0.328661	0.43504	0.258316	0.395751	0.303209	0.538979	0.307173	0.343555	0.375473	2.81551e-29
CHML	0.452745	0.178194	0.188816	0.341428	0.382797	0.451644	0.617538	0.198871	0.480916	0.374582	1.68303e-10
SOX11	0.18676	0.341875	0.424552	0.374183	0.360886	0.428597	0.417963	0.384141	0.378686	0.374551	2.10611e-69
FOXK2	0.353076	0.395166	0.403895	0.356962	0.422035	0.37949	0.46075	0.265002	0.352893	0.373669	5.78476e-55
YWHAZ	0.480773	0.300067	0.424155	0.449598	0.364281	0.350443	0.418846	0.24692	0.393393	0.373557	2.31825e-38
IARS	0.303377	0.282286	0.312539	0.353227	0.411574	0.426091	0.497951	0.360638	0.361634	0.373528	1.34349e-50
PSMB2	0.395438	0.24672	0.517744	0.343231	0.234006	0.505759	0.551352	0.157475	0.361988	0.373119	1.62945e-11
SLBP	0.502326	0.205215	0.437202	0.350872	0.442861	0.268913	0.475485	0.24403	0.431094	0.373086	8.11759e-20
PYCR1	0.474184	0.308519	0.451439	0.274998	0.473891	0.3766	0.449275	0.229051	0.322446	0.372925	1.2569e-24
POLR1C	0.322068	0.325095	0.406092	0.274099	0.411985	0.346937	0.554161	0.379293	0.275148	0.37165	2.10944e-30
RMI1	0.429566	0.190652	0.377494	0.376313	0.394927	0.427123	0.553937	0.19462	0.378402	0.371531	7.33234e-16
SLC25A32	0.465239	0.407237	0.478235	0.48301	0.299967	0.284679	0.352993	0.277925	0.342619	0.370463	4.07958e-34
SLC25A5	0.466512	0.328161	0.370696	0.384863	0.285652	0.402653	0.484743	0.332922	0.302571	0.369154	1.40054e-47
RRM1	0.40893	0.134638	0.407862	0.377401	0.429193	0.404347	0.543031	0.279429	0.310868	0.368912	1.05084e-17
SNRPB	0.434654	0.21449	0.44809	0.158888	0.38109	0.472134	0.499927	0.172592	0.490543	0.368811	2.34028e-12
NXT1	0.428594	0.328932	0.29171	0.261603	0.380675	0.337584	0.570017	0.310595	0.37779	0.368723	7.76092e-26
WHSC1	0.371291	0.30951	0.353923	0.322326	0.431691	0.435844	0.486813	0.279993	0.315631	0.368516	1.50289e-38
CCHCR1	0.187466	0.439743	0.452692	0.312461	0.445899	0.329346	0.432161	0.314251	0.349364	0.36844	7.24916e-37
NIP7	0.341119	0.230114	0.426283	0.337275	0.408237	0.500851	0.401547	0.238552	0.4205	0.368304	3.22969e-24
SNRPA	0.382379	0.143928	0.294684	0.268432	0.491482	0.51288	0.450463	0.328009	0.386043	0.368179	3.87083e-17
PUS1	0.358228	0.426039	0.403743	0.212947	0.450945	0.385305	0.51831	0.213665	0.306596	0.367603	1.98339e-19
DDX21	0.456664	0.29528	0.041118	0.42538	0.349725	0.296016	0.576266	0.366379	0.432424	0.367577	1.91133e-14
ASNS	0.34456	0.409396	0.369748	0.430648	0.201559	0.51972	0.429286	0.343095	0.232639	0.367434	2.87887e-22
SSRP1	0.421838	0.245164	0.33249	0.375191	0.291821	0.405519	0.474499	0.414558	0.329172	0.367183	1.94635e-41
ADRM1	0.382174	0.442358	0.391289	0.281291	0.447814	0.261995	0.472792	0.243638	0.363683	0.366201	1.41432e-26
BRCA2	0.372645	0.175449	0.462077	0.3139	0.596065	0.111384	0.62313	0.119436	0.396883	0.365923	1.86576e-06
ACOT7	0.449187	0.25362	0.434628	0.31663	0.418411	0.416832	0.530685	0.179188	0.278216	0.365901	4.99993e-16
UNG	0.392782	0.354169	0.19949	0.303117	0.440356	0.43906	0.444018	0.3344	0.320197	0.364524	2.11004e-40
ABCE1	0.285286	0.276959	0.393646	0.448001	0.35462	0.281841	0.514922	0.344481	0.363628	0.363993	3.03859e-35
MRPS12	0.471612	0.221491	0.408366	0.352446	0.414929	0.163795	0.600254	0.349091	0.240707	0.363859	6.38342e-13
GART	0.421502	0.123032	0.355594	0.350101	0.333036	0.522707	0.541652	0.342741	0.232058	0.363679	5.87848e-14
KCMF1	0.226511	0.368595	0.534729	0.451037	0.175372	0.438961	0.265993	0.432184	0.335598	0.363674	2.48867e-18
TAF5	0.166829	0.358115	0.290905	0.418818	0.491101	0.302914	0.610689	0.249187	0.299641	0.363482	1.13686e-12
HSPE1	0.364348	0.248622	0.459056	0.243922	0.432173	0.205372	0.578494	0.311512	0.373785	0.362584	9.18472e-16
USP39	0.248576	0.252495	0.387428	0.340325	0.354547	0.470669	0.637762	0.186084	0.307433	0.362268	9.76393e-11
NARF	0.274874	0.347366	0.386045	0.328983	0.383617	0.450932	0.414708	0.328981	0.3104	0.362104	2.395e-78
RHEB	0.409855	0.265435	0.401877	0.287536	0.305655	0.310609	0.642978	0.274846	0.301385	0.361474	2.16828e-13
USP1	0.196693	0.293486	0.280123	0.338312	0.430769	0.28782	0.440351	0.458902	0.43684	0.361468	1.53475e-27
CHRNA5	0.311379	0.246026	0.269672	0.470232	0.387619	0.337192	0.587373	0.288243	0.308409	0.36132	1.30977e-17
CEBPB	0.281337	0.371643	0.259571	0.391177	0.371816	0.254955	0.484712	0.365182	0.420701	0.361104	5.62081e-41
RUVBL1	0.462508	0.291989	0.271046	0.278269	0.364536	0.398549	0.57997	0.256082	0.311161	0.360873	4.24881e-18
C13orf27	0.333872	0.278918	0.351181	0.311129	0.373284	0.199594	0.65391	0.299572	0.365431	0.359702	3.35833e-12
LSM4	0.422849	0.298024	0.489244	0.225557	0.361533	0.336281	0.519387	0.227455	0.344131	0.358963	2.1703e-20
HCCS	0.210588	0.272443	0.36122	0.390249	0.372098	0.510346	0.554981	0.168325	0.328662	0.358288	1.42408e-12
RDBP	0.362548	0.307422	0.449187	0.261195	0.383719	0.501835	0.51267	0.140673	0.265357	0.357741	8.28491e-13
MMP12	0.271479	0.313784	0.381329	0.497067	0.236711	0.453038	0.479298	0.186321	0.382765	0.35769	1.59225e-16
RABIF	0.30845	0.345358	0.401642	0.204705	0.440122	0.326925	0.565284	0.188915	0.388031	0.357154	1.03367e-14
MARCO	0.331935	0.386961	0.387156	0.43187	0.326546	0.418483	0.475387	0.157568	0.299249	0.356911	1.56435e-19
LBR	0.290464	0.286997	0.307112	0.427813	0.410404	0.125943	0.585196	0.436274	0.270548	0.356775	8.48969e-13
MRPL11	0.370976	0.316057	0.416226	0.243387	0.382775	0.393612	0.515759	0.296499	0.254915	0.35655	2.6866e-29
MTFR1	0.229898	0.375689	0.471225	0.41858	0.274079	0.369708	0.470001	0.283034	0.310416	0.356287	1.46548e-31
NUP50	0.355269	0.219047	0.228015	0.406896	0.425332	0.527786	0.559076	0.178792	0.240283	0.356255	1.22574e-10
PLA2G7	0.45416	0.283825	0.353443	0.481446	0.29329	0.408871	0.48625	0.178376	0.27147	0.356175	2.04289e-17
SRD5A1	0.193147	0.298839	0.209066	0.393667	0.405124	0.273622	0.524306	0.343451	0.491109	0.356159	2.23879e-19
COQ3	0.310253	0.303636	0.249837	0.245964	0.366115	0.378609	0.603885	0.281812	0.400724	0.355997	1.28079e-16
NSDHL	0.218944	0.345997	0.384358	0.265933	0.423325	0.354804	0.471846	0.243887	0.454996	0.355892	7.51814e-26
AARS	0.35863	0.262828	0.251624	0.373344	0.432502	0.432416	0.448871	0.209724	0.417243	0.355828	1.16493e-22
C1orf107	0.246268	0.269436	0.408891	0.306521	0.398911	0.369251	0.551763	0.307499	0.294402	0.35529	5.92272e-24
CDK2AP1	0.318943	0.270436	0.195089	0.297292	0.348929	0.454144	0.515316	0.393284	0.314992	0.353246	1.68696e-24
TIMM44	0.289882	0.380923	0.359626	0.182318	0.347544	0.370685	0.501961	0.357182	0.318094	0.352394	6.67405e-35
WARS	0.288073	0.317269	0.376257	0.47558	0.28669	0.464333	0.451338	0.213368	0.287495	0.351711	2.0511e-21
CECR5	0.341043	0.298341	0.338373	0.302645	0.374486	0.319006	0.515114	0.303908	0.358929	0.351538	1.68615e-40
HOMER3	0.344592	0.23735	0.319258	0.209934	0.403658	0.43071	0.440976	0.339878	0.38614	0.351109	1.21943e-35
DSC2	0.25125	0.309107	0.23406	0.394245	0.313862	0.419671	0.452972	0.320784	0.419003	0.351089	3.99503e-40
RAD21	0.457538	0.311829	0.416917	0.40588	0.321052	0.313245	0.346236	0.331158	0.357614	0.351041	5.89439e-74
PFKP	0.329682	0.383489	0.372418	0.272989	0.246332	0.387165	0.50443	0.307819	0.340174	0.350897	7.20022e-34
UBE2V2	0.368665	0.351934	0.430579	0.361027	0.288863	0.215437	0.515249	0.315017	0.318175	0.350855	9.32759e-28
C12orf4	0.323038	0.322253	0.453718	0.506295	0.288364	0.189139	0.411303	0.398113	0.253525	0.350727	6.89271e-23
IVNS1ABP	0.212807	0.267663	0.36825	0.414149	0.257015	0.423451	0.490551	0.346589	0.33914	0.350653	3.20737e-29
SUV39H2	0.301866	-0.0292409	0.112683	0.352531	0.485896	0.577322	0.714107	0.255861	0.176742	0.350558	7.16546e-05
CSNK2B	0.43266	0.270827	0.249989	0.324337	0.394878	0.359493	0.461997	0.3128	0.344088	0.35039	6.0027e-46
NOL11	0.335768	0.267443	0.448327	0.317168	0.349458	0.310487	0.516861	0.234311	0.376033	0.350292	3.8832e-24
RPP38	0.296342	0.271121	0.534035	0.218279	0.330946	0.390586	0.562376	0.177528	0.320479	0.350062	2.76722e-12
TUBG1	0.341951	0.329348	0.438328	0.286861	0.438712	0.356592	0.507216	0.160321	0.27024	0.349631	3.38213e-16
TAGLN2	0.32253	0.108515	0.243048	0.293956	0.393282	0.512101	0.493126	0.318664	0.395267	0.348888	1.71462e-14
SAP30	0.332616	0.305665	0.390483	0.24777	0.262688	0.354467	0.635049	0.307709	0.232775	0.34815	8.91696e-13
STIP1	0.25454	0.171676	0.475951	0.38488	0.414108	0.491165	0.425106	0.222481	0.255686	0.347712	3.53017e-15
VARS	0.271468	0.276949	0.412111	0.366999	0.268568	0.490273	0.528674	0.284685	0.187478	0.347635	3.70124e-16
POLR2K	0.482134	0.268746	0.424049	0.305973	0.314081	0.234562	0.504483	0.22773	0.377556	0.3474	1.43597e-19
EXOSC4	0.406864	0.398608	0.402403	0.213302	0.367916	0.378155	0.468137	0.209978	0.280069	0.347396	1.20107e-23
TDP1	0.19327	0.356703	0.442119	0.482426	0.136438	0.420894	0.533595	0.232355	0.268511	0.346152	5.58621e-12
HSD17B10	0.377476	0.293856	0.346612	0.177101	0.445743	0.292641	0.535073	0.275724	0.330138	0.345874	2.22921e-19
TIMM17A	0.360418	0.236507	0.425868	0.32105	0.309981	0.171023	0.620719	0.293835	0.320994	0.345762	4.77111e-12
ENY2	0.280823	0.399246	0.474042	0.386582	0.157391	0.27127	0.378891	0.360268	0.395194	0.345314	4.53181e-25
PSMB5	0.380209	0.317033	0.288929	0.230621	0.415257	0.287361	0.567199	0.229323	0.354027	0.345296	1.37612e-16
GEMIN6	0.376074	0.244166	0.389291	0.152854	0.444329	0.292906	0.576487	0.201499	0.374363	0.344901	5.15574e-12
RPL39L	0.221501	0.214506	0.404018	0.303715	0.344578	0.41827	0.530964	0.305815	0.315636	0.344886	1.37774e-21
BCL2A1	0.292778	0.316763	0.388218	0.413054	0.305721	0.474617	0.52188	0.167928	0.190442	0.344778	2.78768e-13
TMSB10	0.352451	0.333767	0.158813	0.299648	0.373336	0.388945	0.485144	0.232304	0.440142	0.344435	1.7378e-21
PAK1IP1	0.111612	0.315956	0.408412	0.329936	0.415324	0.375216	0.504277	0.310606	0.257183	0.344054	4.85752e-22
COQ2	0.188976	0.387685	0.448053	0.330386	0.33781	0.295757	0.60346	0.169688	0.269251	0.343616	4.23199e-11
ZNF259	0.318619	0.306761	0.433894	0.258485	0.296974	0.24326	0.530863	0.295701	0.391359	0.343602	4.89867e-23
C20orf20	0.359044	0.386286	0.309155	0.176781	0.432576	0.343472	0.453518	0.353923	0.217645	0.343537	1.69264e-28
SEC61G	0.38017	0.198102	0.375694	0.314193	0.377165	0.307078	0.542139	0.195268	0.383905	0.343069	5.62112e-16
IDI1	0.189483	0.292905	0.41274	0.365974	0.472677	0.265135	0.432552	0.208205	0.415648	0.342845	1.44626e-18
PSMD1	0.386555	0.277153	0.365817	0.35501	0.435574	0.334391	0.466855	0.194677	0.276413	0.342564	1.46513e-22
TXN	0.378175	0.2005	0.392394	0.165878	0.323766	0.3835	0.521705	0.355278	0.323385	0.342553	1.69148e-20
UBE2A	0.346931	0.277156	0.387213	0.276934	0.404603	0.260713	0.494625	0.253337	0.374612	0.34207	7.36299e-27
CXCL11	0.310652	0.320773	0.405362	0.405369	0.386391	0.396616	0.389401	0.225914	0.265269	0.341782	3.76705e-37
TCEB1	0.423454	0.334082	0.489948	0.311841	0.278611	0.357622	0.371511	0.174163	0.373676	0.341757	1.06424e-22
SNRPF	0.388124	0.323095	0.381972	0.149839	0.436606	0.307641	0.51597	0.179087	0.362275	0.341621	8.91648e-15
CASC5	0.391486	0.0907509	0.10504	0.091695	0.614114	0.415435	0.72212	0.00987031	0.397229	0.341616	0.000595216
ACP1	0.456824	0.265212	0.476576	0.374797	0.287803	0.0161406	0.557771	0.270908	0.324559	0.341587	8.2991e-10
PDXK	0.301117	0.378718	0.258319	0.360495	0.390427	0.283986	0.441216	0.303323	0.333326	0.341573	2.36852e-59
BID	0.373216	0.295705	0.390846	0.278604	0.343505	0.291379	0.506827	0.285367	0.317148	0.341558	3.77134e-34
KCNK5	0.206961	0.357541	0.2517	0.374731	0.339758	0.461826	0.460429	0.290883	0.268419	0.340994	5.34894e-28
EIF2S2	0.42183	0.326946	0.385692	0.263313	0.240896	0.312706	0.593079	0.173582	0.31894	0.340951	3.39067e-12
C12orf11	0.300444	0.275575	0.457343	0.399775	0.289328	0.360971	0.442397	0.249147	0.325902	0.34064	5.00033e-34
SLC25A13	0.385865	0.349924	0.347251	0.408136	0.239715	0.394674	0.42826	0.28026	0.266317	0.339709	7.60706e-41
FAM60A	0.396876	0.35431	0.229183	0.372659	0.27392	0.335452	0.42307	0.295774	0.402002	0.339556	5.32196e-52
NASP	0.156921	0.406235	0.368502	0.371272	0.256667	0.509001	0.334324	0.380057	0.204606	0.33946	1.83682e-19
DERL1	0.422148	0.375338	0.439035	0.416344	0.367759	0.219126	0.425532	0.144043	0.261026	0.339368	3.15502e-16
DDX11	0.264876	0.195217	0.172284	0.394196	0.484024	0.42781	0.368255	0.419031	0.247666	0.338851	4.81951e-17
ABTB2	0.349281	0.352577	0.20688	0.328045	0.321155	0.443991	0.548399	0.142871	0.31555	0.338608	1.38378e-12
PRAME	0.477753	0.325003	0.297153	0.401165	0.225108	0.417982	0.377108	0.27365	0.289753	0.33803	3.14153e-32
CHCHD3	0.370632	0.0552957	0.2682	0.397649	0.35968	0.428817	0.543615	0.262126	0.307741	0.33746	7.4586e-12
DNM1L	0.110712	0.403562	0.466375	0.477934	0.106825	0.477556	0.388664	0.314998	0.226184	0.337229	1.4152e-11
CARHSP1	0.35309	0.346387	0.315143	0.249551	0.332088	0.38513	0.383776	0.138151	0.514083	0.336825	1.25379e-15
SLC19A1	0.290057	0.260614	0.492085	0.233519	0.436159	0.327237	0.495262	0.155949	0.30669	0.336402	1.85449e-13
TTF2	0.358042	0.287358	0.379234	0.261514	0.39772	0.434148	0.457896	0.15202	0.291554	0.336348	3.37647e-17
UFD1L	0.458289	0.280272	0.377305	0.108206	0.364168	0.353065	0.51096	0.215356	0.328887	0.33572	1.19837e-15
PSME4	0.21682	0.242126	0.19524	0.434432	0.300533	0.527381	0.431419	0.378634	0.214394	0.334883	3.25076e-15
EBNA1BP2	0.326866	0.250039	0.438237	0.253842	0.298274	0.357592	0.52298	0.295744	0.249446	0.334607	2.87254e-22
OPN3	0.235611	0.351648	0.291377	0.30478	0.297386	0.342004	0.50473	0.225277	0.429469	0.334602	2.22234e-22
RRS1	0.433213	0.336785	0.478716	0.2011	0.282534	0.314793	0.433576	0.234024	0.317766	0.334434	1.76901e-24
AQP9	0.389004	0.350594	0.107586	0.477956	0.369534	0.330127	0.51913	0.0660933	0.351967	0.334287	4.47521e-09
TALDO1	0.321729	0.280769	0.27478	0.372277	0.297601	0.328799	0.533762	0.237885	0.349971	0.334233	1.63716e-22
RBM38	0.315614	0.440231	0.167817	0.348669	0.383017	0.357759	0.39355	0.281802	0.272502	0.333923	1.1196e-33
GNL2	0.357953	0.278524	0.325689	0.321744	0.3445	0.28133	0.48922	0.284376	0.331406	0.333465	2.7183e-40
STX6	0.2917	0.165823	0.178875	0.303949	0.447129	0.305068	0.597432	0.273485	0.360965	0.333237	3.98104e-11
CCT4	0.351657	0.264482	0.325732	0.395788	0.153038	0.313721	0.576335	0.30136	0.280319	0.332573	6.20833e-14
CIAPIN1	0.13168	0.308278	0.367839	0.308966	0.35265	0.363375	0.453456	0.255865	0.404319	0.332411	4.65356e-28
CCL18	0.266708	0.301532	0.477522	0.426169	0.24632	0.368163	0.469105	0.104575	0.321325	0.33238	1.67329e-12
TFDP1	0.128281	0.198495	0.309116	0.329441	0.301977	0.523574	0.523975	0.32297	0.271547	0.332095	8.87879e-13
SMG5	0.201019	0.390094	0.349366	0.181832	0.309644	0.415847	0.58671	0.320082	0.149404	0.332029	8.02639e-12
MARS	0.30613	0.299035	0.265511	0.213697	0.44066	0.402702	0.487801	0.245125	0.278832	0.331766	1.91188e-20
CSTF2	0.425578	0.348516	0.377423	0.256653	0.309796	0.423214	0.392638	0.204233	0.263979	0.330485	2.20552e-27
RNF138	0.346753	0.29756	0.360052	0.410023	0.257998	0.291253	0.429004	0.331584	0.290261	0.330372	4.0337e-58
ENO1	0.29304	0.0978226	0.349773	0.427321	0.256207	0.399986	0.446415	0.338319	0.345586	0.330305	7.55503e-19
SMARCA4	0.373035	0.234883	0.370151	0.22545	0.403414	0.368903	0.383085	0.319353	0.276582	0.330068	4.53645e-46
CIT	0.308863	0.207547	0.130594	0.390014	0.453142	0.483533	0.51851	0.218143	0.187745	0.329804	2.93595e-10
TUBB3	0.428002	0.314506	0.195852	0.270503	0.406961	0.261303	0.504182	0.224974	0.340056	0.329792	1.53659e-18
ARHGAP11A	0.188855	0.300796	0.426502	0.30997	0.511511	0.0968447	0.611811	0.200115	0.219679	0.329334	2.60949e-07
RHBDF2	0.278444	0.31206	0.275212	0.416552	0.346263	0.48641	0.406074	0.223965	0.193117	0.329299	1.92998e-19
PEX13	0.204013	0.214239	0.397164	0.403295	0.298392	0.36564	0.580032	0.160848	0.291606	0.329163	5.92709e-11
USP18	0.30848	0.295184	0.272861	0.316028	0.35912	0.449326	0.452177	0.227706	0.261193	0.329009	1.58165e-25
HRASLS	0.255116	0.25805	0.346213	0.277711	0.272986	0.365219	0.571835	0.312081	0.25014	0.328743	5.68058e-17
UGT8	0.244008	0.281908	0.322675	0.265448	0.322166	0.522305	0.440459	0.303561	0.195459	0.328255	3.15569e-18
GRK6	0.341779	0.264055	0.475071	0.271783	0.348549	0.398469	0.394276	0.0832239	0.371979	0.327866	6.98797e-13
CCT7	0.335786	0.226163	0.398431	0.230789	0.340499	0.356305	0.52294	0.17434	0.349062	0.327787	1.92255e-15
MICALL1	0.190293	0.359351	0.243538	0.307923	0.288702	0.413286	0.452038	0.285995	0.347694	0.327545	2.68852e-32
TCOF1	0.203038	0.408956	0.496197	0.295707	0.347222	0.0687313	0.499287	0.278949	0.300366	0.327538	6.01802e-12
PTRH2	0.40666	0.301806	0.445161	0.152175	0.353872	0.265476	0.485564	0.157473	0.365647	0.32733	3.75237e-14
MRPS18A	0.277911	0.213999	0.415359	0.223217	0.343899	0.448357	0.527567	0.268382	0.178593	0.327329	4.8317e-14
DRG1	0.341365	0.168618	0.285558	0.186923	0.342889	0.334828	0.560993	0.282122	0.392808	0.327235	2.29094e-14
C16orf80	0.278242	0.259545	0.346298	0.341495	0.161234	0.362953	0.494782	0.254935	0.43001	0.327052	7.48814e-18
WDR62	0.23572	0.349794	0.229308	0.272205	0.451915	0.50444	0.451423	0.130923	0.259203	0.326962	8.69375e-11
DAZAP1	0.345799	0.313371	0.0537647	0.288053	0.36543	0.447758	0.339253	0.339214	0.379355	0.326694	1.42154e-22
CYC1	0.489706	0.278513	0.364355	0.226112	0.322188	0.365518	0.452256	0.161339	0.284007	0.325881	3.52853e-17
TGIF2	0.406633	0.311516	0.222504	0.303463	0.382742	0.368141	0.328847	0.302814	0.294434	0.325442	4.44028e-63
SNRPD3	0.307231	0.238397	0.149141	0.264797	0.408576	0.370101	0.504091	0.260546	0.373185	0.32544	4.93533e-18
SFPQ	0.448327	0.178258	0.244107	0.324605	0.45356	0.288897	0.392688	0.286771	0.303816	0.325365	3.69627e-23
RQCD1	0.230881	0.171251	0.404739	0.313244	0.30245	0.40212	0.668208	0.185829	0.145069	0.325317	5.17465e-07
FAM96B	0.406672	0.206517	0.35464	0.287684	0.302125	0.308114	0.470504	0.166758	0.429044	0.324778	1.08185e-16
E2F2	0.266713	0.0933682	0.0809953	0.139028	0.52	0.608515	0.640356	0.0421586	0.337827	0.324441	0.000312721
RALA	0.28649	0.325734	0.192066	0.322785	0.350052	0.1977	0.402607	0.328925	0.46778	0.32429	1.64564e-26
MDC1	0.24159	0.336632	0.370347	0.268386	0.416479	0.346712	0.45946	0.282396	0.151186	0.324118	1.33016e-22
UBE2Q1	0.268444	0.315781	0.331254	0.294897	0.270801	0.293858	0.464552	0.329679	0.31774	0.323802	2.52516e-51
MTDH	0.438311	0.348213	0.369068	0.411584	0.336974	0.212226	0.28188	0.206196	0.367921	0.323456	5.20605e-27
HMBS	0.248322	0.321741	0.351113	0.151428	0.362481	0.36456	0.494592	0.195906	0.378083	0.322943	3.73858e-17
CLPB	0.206152	0.268117	0.424436	0.354791	0.313296	0.404773	0.545706	0.201676	0.136234	0.322462	9.32066e-12
C6orf106	0.182233	0.355587	0.304619	0.36539	0.361257	0.342333	0.483621	0.223601	0.247724	0.322338	1.37577e-22
WDR77	0.424973	0.229171	0.420961	0.421523	0.33424	-0.0684887	0.546542	0.319981	0.215474	0.322334	1.35269e-07
TP53BP2	0.120778	0.322156	0.302544	0.286149	0.327315	0.345769	0.448951	0.382541	0.264526	0.322191	1.28311e-29
VGLL1	0.166228	0.359723	0.286515	0.340978	0.219777	0.426022	0.395607	0.31106	0.34041	0.322155	8.4358e-32
RPIA	0.235176	0.282952	0.212676	0.255693	0.362393	0.247236	0.533746	0.403746	0.285409	0.321841	4.36103e-17
YARS	0.217802	0.326162	0.356921	0.21815	0.338875	0.374816	0.446497	0.257053	0.321744	0.321586	1.02987e-34
MRPL42	0.343036	0.223955	0.374877	0.315124	0.320254	0.364967	0.512732	0.221984	0.210793	0.321558	2.25533e-18
DDX18	0.32685	0.2773	0.34697	0.333246	0.406202	0.115769	0.480317	0.302357	0.285762	0.321456	1.62325e-18
PES1	0.265551	0.411911	0.401219	0.334587	0.165802	0.368884	0.459302	0.171627	0.29632	0.320243	3.16527e-15
YWHAQ	0.223532	0.254769	0.409969	0.331089	0.235576	0.28633	0.435674	0.347935	0.335561	0.319885	2.64346e-35
SLAMF8	0.303918	0.297455	0.369856	0.405148	0.320923	0.360936	0.423347	0.10631	0.306673	0.319841	2.32044e-16
TUBB2C	0.455076	0.294298	0.123273	0.167273	0.498895	0.281415	0.487065	0.210292	0.300473	0.319688	6.78962e-11
MAPRE1	0.414565	0.262719	0.358102	0.312887	0.264815	0.286778	0.486541	0.184098	0.332031	0.319605	7.77554e-20
C12orf5	0.411746	0.229285	0.362105	0.429062	0.283211	0.347041	0.469022	0.152693	0.2034	0.319604	1.05928e-14
DIAPH3	0.404307	-0.132659	-0.101436	-0.0575513	0.461205	0.745567	0.78048	-0.0239155	0.342621	0.319504	0.0152064
ANAPC1	0.298089	0.222358	0.393372	0.375989	0.324315	0.379504	0.42677	0.240524	0.233818	0.319445	2.32866e-29
NUP153	-0.00799423	0.272202	0.395049	0.488203	0.325827	0.348037	0.34845	0.379805	0.249109	0.319337	5.20548e-16
PNO1	0.365298	0.154566	0.389065	0.333928	0.210256	0.471679	0.502784	0.144811	0.276154	0.319307	2.47947e-10
TAP1	0.230037	0.295364	0.278932	0.409338	0.349548	0.447811	0.367576	0.172094	0.310639	0.319239	1.14321e-20
APOO	0.324485	0.211088	0.453828	0.299017	0.317086	0.243574	0.556098	0.160392	0.279479	0.318975	1.86731e-11
APRT	0.410536	0.215067	0.293716	0.161269	0.342146	0.397788	0.469231	0.102216	0.447396	0.31874	1.74772e-10
MAGOH	0.29605	0.206736	0.342702	0.26481	0.268343	0.220236	0.539866	0.297242	0.399805	0.318479	2.50775e-16
CCDC59	0.267593	0.228858	0.396321	0.35922	0.243679	0.315799	0.433014	0.258722	0.385528	0.31828	2.99817e-31
KPNA4	0.272642	0.198284	0.293471	0.34828	0.381341	0.417685	0.422696	0.181532	0.338296	0.318243	1.43876e-19
INTS7	0.151397	0.232294	0.283937	0.19589	0.429329	0.545339	0.534561	0.159405	0.237721	0.318034	6.64766e-08
COX5A	0.309825	0.202875	0.445809	0.298044	0.204082	0.396804	0.433823	0.224978	0.354329	0.317916	2.24798e-19
SMC6	0.257337	0.297615	0.494595	0.343287	0.307555	0.120562	0.540873	0.292139	0.15837	0.317706	5.34235e-11
SEC13	0.358668	0.243287	0.241095	0.312574	0.345302	0.381871	0.456616	0.239953	0.278042	0.317631	3.12417e-29
PSMA5	0.295492	0.208028	0.391601	0.294622	0.295598	0.313183	0.524144	0.252147	0.271423	0.317597	1.79327e-19
PRDX6	0.309747	0.21943	0.370748	0.271688	0.29932	0.170776	0.531286	0.353062	0.298764	0.317524	1.52471e-16
ETV7	0.320848	0.269864	0.416884	0.281206	0.291758	0.374459	0.442568	0.207876	0.275633	0.317489	7.98203e-27
C21orf91	0.185697	0.276605	0.293243	0.381777	0.266638	0.430873	0.448833	0.299427	0.220254	0.31641	5.16151e-24
FDPS	0.235298	0.207937	0.390065	0.175349	0.37202	0.481922	0.579072	0.207472	0.112287	0.316143	3.96102e-08
RAD1	0.388844	0.214986	0.427692	0.2595	0.400746	0.215537	0.372523	0.226808	0.362049	0.316088	4.43713e-23
GTF3C2	0.366019	0.308978	0.291877	0.28807	0.349272	0.296806	0.484474	0.20843	0.257839	0.316078	1.861e-24
ATP1B3	0.344644	0.3329	0.244491	0.38116	0.159156	0.348009	0.484161	0.36488	0.150304	0.315747	6.13455e-16
TOMM70A	0.40833	0.228224	0.390794	0.152601	0.311622	0.222737	0.47842	0.260013	0.376875	0.315204	3.80568e-18
POLR2F	0.214992	0.358989	0.378124	0.168009	0.138833	0.364394	0.573329	0.345352	0.216728	0.314507	2.02853e-10
GPI	0.2365	0.164918	0.233596	0.306931	0.352985	0.372152	0.497264	0.317542	0.283876	0.313347	1.11921e-19
PPA1	0.330899	0.110331	0.415371	0.282475	0.25812	0.285132	0.530086	0.222257	0.365055	0.313256	1.46003e-12
PRKX	0.183824	0.32073	0.118525	0.34832	0.361824	0.377032	0.471984	0.283426	0.278008	0.312946	3.45298e-20
PSMC4	0.36516	0.278138	0.407792	0.265689	0.374834	0.288839	0.429016	0.141457	0.28314	0.312684	2.51493e-18
YRDC	0.429137	0.329252	0.415627	0.223076	0.322662	0.243041	0.481103	0.142731	0.226622	0.312527	1.31479e-13
SERBP1	0.306451	0.149371	0.286168	0.419237	0.276526	0.149638	0.449936	0.431448	0.302916	0.31197	1.51284e-13
MRPL48	0.416713	0.172021	0.429002	0.248975	0.330332	0.226992	0.508796	0.237782	0.224427	0.311623	4.33318e-14
SRPRB	0.428796	0.144927	0.263679	0.148709	0.359464	0.308385	0.526096	0.305119	0.275973	0.311559	1.93338e-13
HAX1	0.307905	0.247071	0.395785	0.0999411	0.362881	0.368422	0.504033	0.209785	0.270481	0.311514	5.2196e-14
TNPO3	0.307611	0.308705	0.335647	0.230542	0.342152	0.306284	0.359642	0.270411	0.355832	0.311437	1.39197e-57
MUTYH	0.299649	0.290125	0.234707	0.344669	0.27662	0.36098	0.363037	0.322931	0.276612	0.311236	1.66151e-57
TCF3	0.337085	0.289912	0.329529	0.292609	0.399064	0.161214	0.46011	0.309896	0.200914	0.31118	7.56106e-21
PRDX1	0.36667	0.184504	0.312848	0.280537	0.361085	0.32584	0.450484	0.187489	0.341704	0.31104	1.24595e-20
NDUFB11	0.262092	0.308195	0.428045	0.0970726	0.342229	0.330888	0.472463	0.198905	0.325898	0.310888	1.01464e-15
ACTR3B	0.214562	0.279036	0.356792	0.267062	0.236536	0.374943	0.453908	0.316274	0.259582	0.310841	7.3944e-31
CCL8	0.164362	0.326952	0.34339	0.428568	0.302647	0.387432	0.34496	0.247855	0.23591	0.310727	9.05278e-32
S100A8	0.153239	0.316415	0.303165	0.367513	0.270279	0.362843	0.487619	0.186284	0.317688	0.31038	1.47553e-17
NUTF2	0.234249	0.36619	0.369667	0.265232	0.28848	0.433046	0.393232	0.198992	0.227164	0.3101	3.61583e-22
SLC4A1AP	0.224411	0.166471	0.308591	0.391974	0.348045	0.367497	0.483409	0.254388	0.215415	0.309961	1.13868e-17
POLR2H	0.378234	0.26786	0.207961	0.137106	0.26229	0.357948	0.412079	0.321239	0.404135	0.309929	7.88416e-25
MTIF2	0.330198	0.213663	0.264628	0.291334	0.301132	0.170187	0.550575	0.324969	0.299811	0.30938	1.64958e-14
GPR126	0.330225	0.26172	0.23549	0.315406	0.2317	0.315294	0.506802	0.259567	0.31753	0.309284	2.32762e-22
TRIM24	0.241652	0.157843	0.521572	0.304906	0.23284	0.309494	0.338398	0.320982	0.347095	0.309275	6.33699e-20
PREP	0.304658	0.259837	0.351246	0.25351	0.274073	0.230906	0.55125	0.171066	0.363085	0.309151	1.19008e-12
BZW2	0.305697	0.247474	0.3292	0.120647	0.279105	0.286663	0.486893	0.308417	0.379393	0.309133	2.40455e-20
PITPNB	0.207518	0.249227	0.26989	0.29472	0.244039	0.339975	0.493988	0.331673	0.294371	0.308689	1.65556e-24
NUP107	0.3542	0.314953	0.263835	0.289964	0.349261	0.244323	0.452109	0.293977	0.201345	0.308605	2.48594e-32
CA9	0.143476	0.355768	0.395395	0.278552	0.235269	0.336077	0.438542	0.255663	0.303892	0.308099	7.89965e-26
UBAP2	0.2335	0.374337	0.22077	0.127093	0.302571	0.335106	0.407121	0.346121	0.326317	0.307391	3.20023e-28
RALY	0.452047	0.297068	0.259557	0.0192066	0.411023	0.304069	0.45062	0.114353	0.413409	0.307364	4.60183e-09
TSR1	0.311592	0.220089	0.322866	0.334562	0.323106	0.405283	0.319608	0.340155	0.161566	0.307319	9.01895e-34
ELAVL1	0.329024	0.311555	0.348042	0.479892	0.169807	0.238566	0.341592	0.319498	0.250228	0.307167	2.123e-24
GCH1	0.226857	0.22371	0.346106	0.4061	0.383149	0.298613	0.430513	0.144859	0.303031	0.307142	1.42769e-16
USP13	0.230274	0.290739	0.372982	0.235087	0.188811	0.469686	0.415412	0.229482	0.305928	0.306998	1.87259e-17
TNFRSF21	0.14777	0.189002	0.268825	0.339943	0.278737	0.453862	0.431693	0.258681	0.343432	0.306686	4.43248e-18
ANKRD27	0.211619	0.274893	0.345857	0.317354	0.28512	0.255158	0.413955	0.31469	0.311922	0.306355	1.15272e-55
NFIL3	0.170937	0.344197	0.259971	0.347173	0.167068	0.418258	0.437899	0.342231	0.213061	0.306295	6.08411e-18
AHSA1	0.311374	0.213333	0.281552	0.192846	0.400448	0.281869	0.528253	0.204056	0.304704	0.306114	9.5304e-14
LANCL2	0.279971	0.335588	0.468811	0.394026	0.188669	0.140368	0.444705	0.243545	0.258573	0.305999	1.22012e-14
ATP5G3	0.406267	0.158946	0.257193	0.258859	0.15704	0.398485	0.50548	0.363649	0.208828	0.305959	5.89035e-12
NDUFS6	0.212342	0.183208	0.235324	0.138913	0.36591	0.401959	0.527904	0.212468	0.404615	0.305557	7.12925e-11
YES1	0.269288	0.251521	0.376737	0.301927	0.231511	0.193664	0.467515	0.238047	0.418195	0.305436	1.70352e-18
C6orf108	0.303821	0.181586	0.426636	0.240671	0.31873	0.337206	0.533328	0.146252	0.228491	0.304856	6.60442e-11
IMP4	0.391442	0.212997	0.377227	0.0684026	0.296492	0.303348	0.469242	0.259435	0.342955	0.304739	3.83856e-16
CAD	0.335433	0.15131	0.260582	0.26231	0.197051	0.371829	0.50342	0.278641	0.356685	0.304611	2.60312e-15
EMG1	0.326583	0.285291	0.352442	0.115261	0.30844	0.288092	0.43636	0.305282	0.293035	0.304598	1.01148e-29
LSM7	0.407238	0.218778	0.345122	0.0494773	0.328722	0.286793	0.492613	0.264268	0.31518	0.304472	2.92797e-14
NCK1	0.247208	0.193408	0.298886	0.41675	0.19804	0.326565	0.454325	0.289541	0.308273	0.304452	5.54134e-22
ZNF706	0.38146	0.400539	0.493983	0.402457	0.0714652	0.141673	0.294296	0.252531	0.29336	0.303872	4.94704e-11
LRRC8D	0.219559	0.253354	0.353162	0.339639	0.243178	0.213899	0.381651	0.359722	0.339069	0.30357	1.96128e-37
DPH2	0.251444	0.328631	0.416986	0.213024	0.247034	0.185391	0.568723	0.189012	0.288488	0.303519	1.95936e-10
TXNRD1	0.233115	0.253976	0.397628	0.363485	0.121323	0.244208	0.503031	0.271845	0.324281	0.30325	4.45882e-14
NDUFA6	0.306343	0.12685	0.406799	0.110624	0.372425	0.280155	0.508189	0.220314	0.356825	0.303201	2.68441e-11
MRPS7	0.400248	0.192288	0.329667	0.224738	0.312458	0.356566	0.488566	0.164066	0.256607	0.303117	1.93195e-14
NRAS	0.295189	0.224827	0.240685	0.348525	0.315275	0.307983	0.372517	0.28809	0.337783	0.30311	1.84343e-54
TDO2	0.0781568	0.27464	0.425275	0.438406	0.300121	0.395852	0.483944	0.086322	0.188336	0.302467	1.89065e-08
MRPS22	0.431911	0.156911	0.204564	0.246273	0.256614	0.259419	0.54894	0.294341	0.286354	0.302426	2.55413e-12
CHORDC1	0.174374	0.160202	0.394018	0.370793	0.272313	0.221238	0.514924	0.31869	0.255137	0.302364	4.45699e-14
TEX10	0.254435	0.337675	0.328639	0.278051	0.0542563	0.449337	0.313551	0.305915	0.373847	0.302334	3.42518e-14
WDR74	0.187902	0.279943	0.420456	0.227045	0.3523	0.307988	0.383634	0.25507	0.276186	0.301497	1.55038e-35
STOML2	0.332901	0.239919	0.336847	0.189357	0.242599	0.301706	0.447406	0.326737	0.27691	0.301488	1.39198e-30
MPZL1	0.2265	0.246692	0.246343	0.225718	0.266082	0.530523	0.431463	0.230272	0.253415	0.301343	8.36471e-13
TAF11	0.276542	0.292195	0.353788	0.413615	0.223778	0.309196	0.147027	0.353222	0.338868	0.301232	6.46159e-28
SLC7A1	0.405385	0.161131	0.19385	0.297921	0.295418	0.326197	0.479952	0.195601	0.347619	0.301032	2.10903e-15
HTATIP2	0.265832	0.202835	0.404124	0.228136	0.249677	0.345198	0.508534	0.258972	0.221012	0.300995	3.68307e-16
GABBR2	0.231864	0.233017	0.272116	0.329549	0.343155	0.281049	0.392072	0.279304	0.328328	0.30088	1.21226e-53
TBPL1	0.257778	0.260467	0.271207	0.320194	0.293046	0.260743	0.522246	0.256009	0.239617	0.300826	2.799e-19
RIBC2	0.247988	0.30837	0.309506	0.254538	0.33046	0.313864	0.483683	0.156609	0.2871	0.300561	1.33719e-17
E2F5	0.265148	0.194001	0.410636	0.36462	0.340588	0.280491	0.429432	0.228569	0.201751	0.300541	1.02722e-21
ARF1	0.31607	0.00823186	0.349318	0.2484	0.365523	0.513465	0.366399	0.202799	0.293688	0.300428	3.72722e-09
DAP3	0.237372	0.233351	0.353454	0.0563366	0.370203	0.327131	0.500361	0.262738	0.305192	0.300396	8.62778e-14
ADAMDEC1	0.227465	0.24936	0.36011	0.421732	0.337821	0.348298	0.389963	0.111255	0.264126	0.300392	3.61193e-15
PDCD11	0.351014	0.326602	0.140726	0.279834	0.285415	0.348426	0.433178	0.255314	0.257897	0.30008	1.86008e-28
NCAPH2	0.192596	0.337972	0.374519	0.183508	0.306585	0.393074	0.431621	0.201557	0.245087	0.299951	1.9772e-19
NUDT21	0.331473	0.0981829	0.292836	0.350441	0.272405	0.451141	0.398628	0.193422	0.304849	0.299788	3.32117e-14
MYO10	0.0867875	0.303842	0.161124	0.171566	0.238972	0.367068	0.55386	0.369729	0.342668	0.299542	2.65813e-10
IFRD1	0.0986443	0.28826	0.388014	0.420453	0.0934605	0.360977	0.383087	0.402795	0.207246	0.299536	1.13473e-11
CDK4	0.475149	0.222864	0.199552	0.0240134	0.324613	0.319773	0.452233	0.286498	0.345828	0.299511	6.93976e-13
PLOD3	0.298239	0.271887	0.222316	0.226737	0.335796	0.349525	0.454967	0.173426	0.346405	0.299428	1.59776e-19
PDK1	0.316183	0.192858	0.320054	0.271887	0.263569	0.320568	0.568203	0.161107	0.248646	0.299375	1.23385e-10
SLC39A4	0.389645	0.372364	0.305616	0.161476	0.298266	0.260054	0.371573	0.177192	0.372981	0.299242	1.04891e-21
GBP1	0.157415	0.295925	0.339917	0.446254	0.235046	0.423326	0.227526	0.267513	0.277985	0.29916	3.00538e-22
VEGFA	0.250536	0.247771	0.250135	0.3037	0.217447	0.348927	0.432466	0.323268	0.276886	0.29894	5.91551e-35
MCCC1	0.137843	0.286328	0.327861	0.409466	0.138223	0.433195	0.434567	0.286371	0.192187	0.298718	1.63188e-13
LAMP3	0.274786	0.237729	0.296639	0.364379	0.297091	0.412243	0.349005	0.22701	0.250142	0.298716	2.3052e-35
FAF1	0.280752	0.281981	0.535023	0.333917	0.101329	0.441271	0.342276	0.208478	0.132975	0.298545	8.67541e-10
ANP32B	0.161384	0.286368	0.166073	0.0830334	0.282967	0.350619	0.497411	0.379845	0.381805	0.298199	3.76667e-12
GZMB	0.184978	0.184267	0.319249	0.4326	0.326021	0.445827	0.37679	0.130173	0.262559	0.298164	2.85117e-12
NUP62	0.174593	0.294421	0.412772	0.424943	0.34768	0.370829	0.262405	0.241708	0.135791	0.298114	2.34588e-19
PSMD7	0.334427	0.305987	0.344384	0.352225	0.351651	0.302777	0.264912	0.243231	0.251211	0.297765	1.63411e-52
C2orf47	0.270347	0.134793	0.353214	0.323948	0.352504	0.302473	0.501514	0.241458	0.173752	0.29757	5.19488e-14
POLD3	0.146669	0.254448	0.21492	0.366577	0.288211	0.229217	0.507199	0.374808	0.226082	0.297494	1.01741e-14
GOT1	0.329053	0.0916608	0.450296	0.304309	0.346742	0.31314	0.495919	0.109779	0.2125	0.297432	5.98365e-09
UPF2	0.141166	0.300887	0.32408	0.246208	0.306143	0.194994	0.506088	0.362391	0.226513	0.297412	1.99165e-15
VASH2	0.0192485	0.16695	0.408777	0.362021	0.312283	0.352446	0.414755	0.272024	0.312557	0.297223	1.76404e-15
AZIN1	0.439862	0.355276	0.367889	0.282693	0.260779	0.189089	0.351604	0.218277	0.271705	0.297019	7.81862e-27
AK2	0.333309	0.269086	0.361677	0.346937	0.278909	0.131701	0.393051	0.334703	0.233877	0.296992	6.49857e-26
COPS3	0.286021	0.104989	0.325543	0.29886	0.28945	0.332746	0.562951	0.232604	0.195388	0.296717	2.50315e-10
STAT1	0.356474	0.164833	0.356376	0.418521	0.327854	0.330744	0.361169	0.161253	0.220046	0.295996	9.44363e-18
CENPQ	0.196679	0.255965	0.525464	0.212812	0.43905	0.0590426	0.470116	0.0815226	0.356229	0.295687	1.40542e-06
CBS	0.342283	0.262988	0.24583	0.293752	0.306809	0.19887	0.484928	0.255226	0.263094	0.295339	3.68683e-22
FADS2	0.431849	0.19424	0.203316	0.393102	0.301643	0.362534	0.302154	0.25506	0.244056	0.295142	5.10087e-28
P2RY6	0.293088	0.29966	0.260929	0.360193	0.33227	0.362745	0.432801	0.0622441	0.248536	0.294962	1.18854e-11
TRAIP	0.295425	0.270861	0.341767	0.275446	0.345307	0.104242	0.537548	0.237289	0.210841	0.294565	2.22695e-11
MRPL18	0.339802	0.295323	0.214794	0.0915558	0.376449	0.254936	0.522174	0.214723	0.291217	0.294434	4.13537e-12
PTMA	0.390321	0.306761	-0.0485546	0.150791	0.403033	0.400135	0.332649	0.273802	0.370785	0.294072	3.28637e-11
GNPAT	0.216524	0.220532	0.323488	0.0883967	0.347942	0.28259	0.507324	0.248721	0.355694	0.29403	1.6049e-13
GLT25D1	0.441073	0.211811	0.0817176	0.343856	0.371362	0.293609	0.390035	0.288089	0.200023	0.293986	1.85917e-17
CTSC	0.351463	0.199916	0.379621	0.418465	0.238491	0.323713	0.361881	0.196259	0.227541	0.293578	2.05509e-22
UTP11L	0.178161	0.257462	0.476066	0.329381	0.145613	0.0882638	0.602181	0.293382	0.188713	0.29347	8.9633e-07
KRT16	0.106972	0.310075	0.228159	0.261153	0.256029	0.332176	0.455741	0.337727	0.255359	0.29235	1.67284e-21
CEP152	0.227755	0.304912	0.213911	0.278593	0.424318	0.0342495	0.579523	0.180428	0.314775	0.29234	4.45524e-07
SF3B5	0.341695	0.217294	0.305497	0.140983	0.297577	0.145113	0.525685	0.285777	0.332919	0.292175	2.17954e-12
S100A9	0.175962	0.22746	0.292082	0.325966	0.239138	0.349237	0.527956	0.181041	0.276527	0.292175	9.73911e-13
SAE1	0.379849	0.268496	0.402742	0.264224	0.326289	0.183666	0.452969	0.191339	0.17167	0.292173	2.03627e-15
IDH2	0.284441	0.182136	0.301521	0.298295	0.29457	0.38537	0.336042	0.232923	0.338873	0.292053	3.83959e-38
DUSP9	0.280923	0.205911	0.233442	0.154603	0.176684	0.535892	0.535324	0.20242	0.226572	0.291924	1.86807e-07
TFB2M	0.34539	0.178447	0.347572	0.378841	0.127351	0.240725	0.464207	0.301105	0.247017	0.29184	7.4213e-15
EXOSC2	0.29193	0.288296	0.401667	0.118805	0.282764	0.312665	0.39463	0.237664	0.29232	0.291562	2.98628e-27
TMEM147	0.399087	0.210627	0.350697	0.196643	0.319507	0.231496	0.46387	0.121828	0.332361	0.291262	1.45876e-12
CDKN2A	0.0849229	0.244152	0.210207	0.23789	0.272875	0.387604	0.50797	0.325617	0.260898	0.290854	1.48405e-13
NPM3	0.402271	0.317176	0.284956	0.217299	0.24895	0.239259	0.402318	0.276049	0.257236	0.290816	9.50861e-39
PSMA4	0.307299	0.12104	0.266681	0.181908	0.318639	0.202667	0.459009	0.307818	0.41589	0.290783	2.63188e-14
ZNF165	0.246015	0.273723	0.382194	0.252914	0.349537	0.328196	0.455159	0.144457	0.17321	0.290755	2.22953e-14
EEF1E1	0.276431	0.197241	0.383479	0.235338	0.28088	0.216489	0.571062	0.167777	0.248688	0.290593	1.33052e-09
S100A11	0.363006	0.258443	-0.0410584	0.160653	0.390497	0.426457	0.409757	0.239673	0.341672	0.290592	3.61791e-10
MRPL2	0.213503	0.445282	0.460136	0.299748	0.284113	0.0741859	0.415278	0.214849	0.175749	0.290575	2.87348e-10
SLC2A6	0.109144	0.311852	0.332826	0.292525	0.399224	0.333428	0.355071	0.14963	0.300271	0.290513	3.05003e-17
NDRG1	0.23277	0.392359	0.223026	0.283217	0.163294	0.274376	0.456885	0.293495	0.255318	0.290299	4.37072e-19
VBP1	0.246955	0.0972608	0.453394	0.25024	0.217259	0.225293	0.491522	0.274584	0.329224	0.290221	1.03473e-11
LDHA	0.337993	0.200264	0.134076	0.237934	0.315157	0.292774	0.519987	0.228727	0.306523	0.290156	1.04272e-13
EML4	0.433453	0.106072	0.280238	0.476682	0.282692	0.354555	0.306307	0.134328	0.24678	0.290025	1.55164e-11
MOCOS	0.246212	0.198331	0.365735	0.249626	0.177986	0.397081	0.405908	0.309291	0.236776	0.289804	4.47808e-21
TXNL4A	0.394799	0.379233	0.201708	0.234969	0.3714	-0.12859	0.525356	0.20876	0.357073	0.28955	6.71233e-06
SLC6A8	0.395593	0.296098	0.369957	0.205497	0.258333	0.133778	0.381404	0.273792	0.318327	0.289506	5.54157e-24
LSM6	0.249008	0.247832	0.322575	0.220813	0.236356	0.360181	0.519543	0.244047	0.168205	0.28944	5.90742e-14
ILF3	0.35977	0.19944	0.0631528	0.285372	0.299196	0.363125	0.336323	0.376974	0.261409	0.289136	4.81613e-19
CBX3	0.373401	0.192128	0.403437	0.262808	0.33092	0.102722	0.273467	0.295611	0.382169	0.289121	1.92809e-18
TMEM158	0.290023	0.307543	0.144697	0.247134	0.231932	0.368887	0.367282	0.28092	0.316895	0.288981	1.15339e-36
FZD9	0.259642	0.355412	0.17073	0.258046	0.219555	0.451515	0.373889	0.243917	0.22318	0.288665	1.22028e-18
PSMD4	0.215328	0.298431	0.294712	0.0354364	0.369711	0.340084	0.535868	0.167094	0.276433	0.288612	3.55483e-09
TMEM132A	0.191346	0.35178	0.299921	0.298431	0.229417	0.273739	0.463779	0.167508	0.30743	0.288267	2.63736e-17
HRK	0.268601	0.322325	0.325979	0.233997	0.241292	0.422835	0.409564	0.214395	0.132786	0.287843	4.25297e-17
DENND1A	0.124609	0.217043	0.306129	0.295595	0.251081	0.326416	0.498454	0.277052	0.239269	0.287431	1.17611e-16
CHAC1	0.271437	0.415796	0.0674664	0.410258	0.285637	0.19563	0.433041	0.179533	0.292873	0.287352	6.77977e-12
DPP3	0.422916	0.242416	0.249379	0.195774	0.390754	0.342048	0.379451	0.0919246	0.270949	0.287318	3.39158e-12
SUPV3L1	0.124008	0.267363	0.27978	0.311193	0.275479	0.328341	0.469477	0.271175	0.200134	0.286792	3.72307e-20
FANCL	0.162121	0.255451	0.251981	0.299829	0.201677	0.330416	0.38217	0.325695	0.295503	0.285851	6.7272e-36
BCL11A	0.163714	0.313523	0.241655	0.313726	0.233643	0.354099	0.359056	0.292549	0.232417	0.285712	8.49031e-44
MTAP	0.0961859	0.0925485	0.398126	0.288121	0.296246	0.3238	0.536997	0.18222	0.299799	0.285503	8.54085e-09
FADS1	0.197545	0.216084	0.304783	0.271256	0.355908	0.357474	0.316748	0.232228	0.300134	0.285373	1.02688e-42
SLC35B1	0.430035	0.114118	0.342503	0.260263	0.25701	0.347275	0.457869	0.101244	0.257311	0.285246	5.13101e-10
CCL7	0.0872696	0.280573	0.181913	0.324432	0.313311	0.490817	0.469508	0.160171	0.187575	0.28503	6.27707e-09
DUS2L	0.197898	0.353965	0.316111	0.258932	0.270226	0.268011	0.444007	0.12707	0.319844	0.284882	1.92804e-15
NUP37	0.305267	0.169203	0.306465	0.199752	0.34543	0.263631	0.525218	0.207451	0.207506	0.284484	4.22295e-12
UAP1	0.257733	0.199454	0.170337	0.206078	0.299795	0.312589	0.481879	0.30531	0.268228	0.284469	1.67246e-18
LRRC59	0.26436	0.183103	0.356924	0.330838	0.101545	0.359454	0.480897	0.25924	0.20634	0.28431	4.58946e-12
PSIP1	0.181005	0.254992	0.364152	0.283891	0.222387	0.216795	0.383143	0.329761	0.285612	0.284031	4.93249e-34
ARNTL2	0.223485	0.121299	0.15705	0.389522	0.34104	0.298536	0.483485	0.190417	0.313972	0.283827	1.03509e-11
MRPL17	0.415909	0.145863	0.378532	0.162341	0.344542	0.186129	0.511339	0.151883	0.232414	0.283722	3.90336e-09
LSR	0.288607	0.266952	0.143621	0.190068	0.345629	0.411725	0.33316	0.197626	0.337019	0.283505	7.9152e-20
RPP25	0.308819	0.231805	0.347928	0.201943	0.232896	0.249659	0.42922	0.233161	0.3361	0.283361	1.98931e-26
DCTN5	0.197981	0.306788	0.482526	0.169179	0.252818	0.201721	0.491389	0.113515	0.298158	0.28314	3.65388e-09
NETO2	0.243187	0.260087	0.300813	0.317014	0.21912	0.166486	0.464816	0.229542	0.346386	0.283074	2.37854e-18
CEP76	0.286619	0.190467	0.369565	0.346184	0.418572	0.127965	0.4793	0.146075	0.153942	0.28269	5.65361e-09
TBRG4	0.292776	0.0942537	0.344219	0.173678	0.27664	0.475746	0.437892	0.0760629	0.335917	0.282524	1.38831e-07
ICT1	0.382656	0.222302	0.396264	0.107421	0.338855	0.321066	0.422569	0.169022	0.173126	0.282342	5.49064e-13
SLC25A10	0.277956	0.246775	0.292202	0.197458	0.427522	0.222255	0.389794	0.20009	0.265176	0.281866	2.61493e-19
SNRPE	0.389874	0.241829	0.376515	0.202293	0.137813	0.0799275	0.500257	0.347284	0.225488	0.28138	3.93546e-09
ZNF146	0.304254	0.213043	0.328619	0.327971	0.248092	0.104787	0.360344	0.306964	0.35001	0.281055	1.58705e-22
CSTF3	0.328212	0.0676598	0.320475	0.232436	0.293237	0.22893	0.489289	0.13707	0.410393	0.280963	4.61667e-09
PSMC1	0.271916	0.139836	0.34966	0.17108	0.28937	0.154945	0.515238	0.227938	0.373736	0.280832	1.59011e-10
C11orf48	0.295969	0.256466	0.342103	0.107064	0.342179	0.295746	0.450779	0.0972015	0.321326	0.280528	4.86435e-11
SLC43A3	0.154627	0.222973	0.409365	0.351719	0.279678	0.369448	0.304065	0.282146	0.124819	0.28052	2.24785e-20
TH1L	0.429238	0.117118	0.294697	0.139393	0.347371	0.260824	0.376014	0.235427	0.324722	0.280439	1.95851e-16
SMS	0.365497	0.211218	0.318406	0.0889837	0.305425	0.253422	0.397394	0.258915	0.316696	0.280436	1.77555e-22
SMYD2	0.215324	0.262415	0.283283	0.326809	0.202102	0.384874	0.358827	0.244844	0.246614	0.280394	2.52167e-34
UCHL1	0.20414	0.255309	0.340075	0.31915	0.283718	0.263672	0.394985	0.255193	0.212252	0.280165	5.64191e-43
NUP160	0.291694	0.137399	0.247703	0.225383	0.292902	0.409061	0.45667	0.202854	0.232537	0.280054	6.82562e-14
TRIAP1	0.324487	0.124212	0.344215	0.235392	0.326531	0.147612	0.544625	0.143693	0.295973	0.279878	2.37136e-08
SCRIB	0.37849	0.33493	0.197775	0.23902	0.339759	0.265957	0.23402	0.263042	0.260527	0.279707	3.00108e-46
SRM	0.366649	0.227822	0.253623	0.154587	0.329989	0.207366	0.46277	0.241506	0.254753	0.279358	9.70146e-18
TSPO	0.363741	0.271461	0.181469	0.165561	0.353397	0.19786	0.397621	0.24189	0.321488	0.279288	1.95477e-22
RANGAP1	0.283679	0.091574	0.294604	0.283353	0.397815	0.276735	0.485283	0.148804	0.227175	0.279222	5.41643e-10
IL12RB2	0.225264	0.272713	0.177507	0.370996	0.389994	0.227258	0.437349	0.181911	0.201034	0.279012	8.25682e-15
RPE	0.390085	0.0355451	0.284514	0.357471	0.289835	0.289292	0.456449	0.0863891	0.312832	0.278798	2.02311e-08
TMEM177	0.114743	0.304679	0.360049	0.239813	0.315564	0.344343	0.461262	0.150058	0.180165	0.27874	2.17654e-12
ODC1	0.295547	0.153381	0.346932	0.327847	0.203301	0.231325	0.420313	0.299141	0.243558	0.278697	5.02699e-22
MAPKAPK5	0.309032	0.295006	0.271171	0.260404	0.315103	0.256677	0.49532	0.130149	0.163063	0.278675	6.07535e-12
PFDN6	0.319055	0.0844612	0.163444	0.160555	0.435792	0.353335	0.426516	0.164347	0.355886	0.278635	3.87421e-09
TIMM10	0.356015	0.250975	0.307872	0.130281	0.313047	0.258019	0.451514	0.12874	0.305999	0.278181	2.49296e-13
ZIC1	0.122112	0.255793	0.236357	0.256228	0.178166	0.362893	0.44947	0.327585	0.246723	0.278118	1.23006e-16
RASAL1	0.216691	0.28181	0.276731	0.147183	0.234433	0.370108	0.517159	0.221302	0.186879	0.278044	7.2023e-12
MPHOSPH10	0.349902	0.249794	0.410253	0.149751	0.334735	0.10438	0.497849	0.15731	0.224272	0.278025	3.23751e-09
RPN1	0.307912	0.297847	0.0866622	0.109228	0.325616	0.386605	0.427015	0.211423	0.295189	0.277955	1.7233e-13
IFI30	0.293798	0.17617	0.27795	0.251577	0.336447	0.310702	0.469335	0.125481	0.252939	0.277854	8.27201e-13
DDX27	0.237932	0.260516	0.28134	0.256276	0.285786	0.282196	0.351519	0.300133	0.185569	0.277088	2.21826e-45
ALG6	0.100043	0.132471	0.230731	0.365358	0.341691	0.289184	0.454972	0.258224	0.265309	0.276796	3.34338e-14
PVR	0.234874	0.126027	0.451937	0.403459	0.284914	0.0571356	0.529455	0.1278	0.225669	0.27645	1.36493e-06
CASP8AP2	0.180671	0.199063	0.284488	0.289332	0.404141	0.167546	0.312885	0.278736	0.329805	0.276355	1.5744e-23
TKT	0.360887	0.111846	0.2844	0.0595305	0.374504	0.249808	0.468964	0.187111	0.354729	0.27633	1.32441e-09
MRPS15	0.302293	0.0918588	0.37734	0.0851375	0.338165	0.351898	0.449749	0.159637	0.302249	0.276304	8.89646e-10
SF3B4	0.410409	0.278828	0.0358821	0.171032	0.433484	0.204771	0.372298	0.29821	0.227145	0.276299	7.30169e-12
MRPS33	0.358978	0.150869	0.305577	0.177789	0.223588	0.184729	0.496966	0.220256	0.350059	0.275752	7.89643e-12
PTPLB	0.292092	0.18239	0.302899	0.264608	0.301188	0.279034	0.288361	0.239446	0.376179	0.275724	6.23226e-45
USP10	0.299922	0.0480015	0.122033	0.406516	0.218765	0.368108	0.343749	0.236926	0.411778	0.275604	8.52155e-11
GUK1	0.337973	0.130601	0.32278	0.028294	0.348876	0.369468	0.39076	0.191758	0.33109	0.275561	2.21909e-11
ST14	0.250245	0.265654	0.243586	0.139181	0.224738	0.319838	0.475687	0.111944	0.417744	0.275522	6.32013e-10
ATP5J2	0.276143	0.199968	0.292127	0.0511371	0.16348	0.31945	0.498234	0.213606	0.419167	0.275465	2.62056e-09
EIF4A3	0.356554	0.194721	0.128814	0.212983	0.303264	0.308699	0.475183	0.215857	0.255015	0.275323	9.24883e-15
CALML5	0.178412	0.250362	0.302622	0.159488	0.296025	0.263225	0.379631	0.274712	0.308776	0.275317	2.39499e-39
TTC35	0.305961	0.202388	0.422895	0.345836	0.200235	0.119855	0.363678	0.182245	0.364214	0.275245	4.47341e-14
SSR1	0.297133	0.0755989	0.27313	0.401231	0.342499	0.283455	0.377563	0.236757	0.190059	0.275158	1.44061e-15
RAP2A	0.199124	0.233307	0.284274	0.221007	0.216579	0.353978	0.461337	0.192408	0.292043	0.275068	5.98584e-17
LOC81691	0.227546	0.249596	0.405143	0.19931	0.380478	0.174499	0.452914	0.14845	0.217429	0.275031	1.72791e-11
NKRF	0.326314	0.235725	-0.030148	0.283117	0.327248	0.216008	0.469557	0.257014	0.338564	0.2749	5.52866e-11
COQ9	0.349816	0.201212	0.382433	0.27525	0.332054	0.27784	0.295539	0.174433	0.259367	0.274898	2.60394e-28
MXD3	0.203439	0.375283	0.339506	0.340922	0.308859	0.141825	0.284866	0.168808	0.322507	0.274745	6.5291e-19
PWP2	0.198569	0.241837	0.262802	0.270194	0.292435	0.319297	0.462081	0.163935	0.243794	0.274645	4.68725e-17
APEX2	0.251516	0.206591	0.282351	0.285483	0.311531	0.275563	0.454799	0.192955	0.206842	0.27444	1.34697e-19
BAZ1A	0.277306	0.27463	0.143659	0.339301	0.299101	0.187324	0.36338	0.202793	0.38205	0.274375	3.97128e-22
DPM1	0.28214	0.171132	0.38198	0.297344	0.241805	0.180035	0.352551	0.315961	0.259944	0.274311	3.70791e-28
CNOT1	0.244679	0.291254	0.234904	0.34914	0.269947	0.0796639	0.47885	0.162153	0.341292	0.274274	8.70149e-11
GATAD2A	0.411428	0.303299	0.0394863	0.146875	0.211654	0.387821	0.331473	0.312658	0.274233	0.274177	2.5902e-14
TMEM93	0.370577	0.142504	0.388737	0.139006	0.309663	0.218368	0.530754	0.164431	0.169193	0.274095	2.11011e-08
RPS21	0.241483	0.29468	0.42461	0.0683453	0.354612	0.0583423	0.451344	0.209296	0.322869	0.274078	4.96099e-09
CBFB	0.333168	0.162989	0.344389	0.375485	0.316514	0.16938	0.450775	0.167364	0.149871	0.27376	1.02914e-11
C8orf33	0.534032	0.185799	0.29227	0.174676	0.20782	0.287985	0.409822	0.164712	0.209426	0.273701	2.95343e-11
RNGTT	0.154896	0.0760409	0.390164	0.454008	0.255959	0.251943	0.513405	0.167796	0.151176	0.27357	1.61468e-07
PRKDC	0.13069	0.122699	0.36285	0.289112	0.336964	0.343607	0.425714	0.309438	0.0877915	0.273445	1.22479e-11
C9orf40	0.290756	0.113051	0.25703	0.143454	0.326464	0.297547	0.573503	0.122179	0.277862	0.273086	4.02342e-07
UCHL3	0.198384	0.131723	0.281502	0.352535	0.21639	0.317826	0.490617	0.173171	0.273646	0.272719	1.11068e-11
NCBP2	0.405283	0.294297	0.192843	0.151142	0.20195	0.151043	0.486548	0.241	0.307795	0.27266	5.8776e-12
XK	0.148864	0.192953	0.350346	0.415535	0.23261	0.245791	0.427364	0.216335	0.216514	0.272596	3.99027e-16
TDG	0.107973	0.254855	0.243143	0.241898	0.328184	0.190447	0.296317	0.334259	0.357867	0.27232	1.26572e-26
TBX19	0.19181	0.206556	0.320346	0.286238	0.261489	0.252129	0.500247	0.288843	0.100706	0.272204	1.64268e-12
ME1	0.0637634	0.104344	0.425452	0.39967	0.264221	0.346719	0.369121	0.140309	0.307205	0.27202	6.45668e-10
IKBKE	0.310082	0.304783	0.368445	0.176321	0.303981	0.39916	0.314533	-0.00167185	0.268049	0.271887	2.61917e-08
RARRES1	0.161627	0.260109	0.238988	0.313383	0.123042	0.372534	0.389278	0.248834	0.310723	0.271665	2.47773e-18
CMAS	0.165435	0.232204	0.410358	0.342657	0.331676	0.285851	0.233412	0.190201	0.272282	0.271572	3.47973e-25
RAD23A	0.331434	0.275476	0.217126	0.12597	0.3744	0.268807	0.341366	0.183239	0.313596	0.271491	2.34367e-21
MPP6	0.232426	0.188811	0.356143	0.278446	0.168973	0.307963	0.491959	0.221352	0.181557	0.271457	9.56601e-13
DNMT3A	0.1943	0.0521784	0.0774151	0.271101	0.284488	0.511414	0.522549	0.154491	0.29079	0.271423	6.9889e-06
UPP1	0.233247	0.403105	0.266375	0.164167	0.273466	0.219632	0.477408	0.144026	0.229594	0.271421	3.36182e-11
HK3	0.229174	0.269739	0.154258	0.369636	0.245332	0.398444	0.518214	-0.00913678	0.220113	0.271284	4.94374e-06
LY6D	0.203175	0.28954	0.335511	0.211911	0.180539	0.310089	0.367421	0.2294	0.31848	0.271164	7.21579e-32
FBXO28	0.182797	0.132896	0.347948	0.221915	0.279866	0.412835	0.371587	0.157541	0.31516	0.271109	1.66637e-13
DCLRE1C	0.191732	0.248448	0.170018	0.348797	0.314749	0.3364	0.28396	0.31335	0.153946	0.271084	5.23289e-29
DDX49	0.333409	0.291083	0.3898	0.096126	0.258836	0.199055	0.387854	0.17561	0.318711	0.271044	3.5304e-16
CDK8	0.256675	0.20162	0.286803	0.324688	0.221696	0.254759	0.412852	0.170964	0.340037	0.270981	7.95689e-21
ARMC1	0.363846	0.253132	0.331273	0.321997	0.289934	0.155556	0.258957	0.182988	0.356302	0.27094	9.72925e-25
CCL20	0.212479	0.222407	0.239809	0.360559	0.283017	0.204736	0.470252	0.177231	0.257995	0.270831	3.18947e-15
PKP1	0.132363	0.250888	0.144959	0.230217	0.267145	0.423819	0.442625	0.238636	0.237345	0.270815	9.43798e-14
TSEN34	0.331036	0.232006	0.336391	0.259345	0.280607	0.20139	0.372121	0.202647	0.296763	0.270625	2.00212e-34
PSMA6	0.297536	0.070427	0.308968	0.206905	0.325627	0.273405	0.517554	0.0908101	0.311922	0.270333	1.175e-07
C16orf57	0.26872	0.273574	0.102492	0.279385	0.275812	0.451118	0.329839	0.167622	0.254168	0.270317	2.07056e-14
POLR3G	0.163201	0.183513	0.358952	0.218802	0.14328	0.332696	0.542596	0.277851	0.148391	0.269535	1.17286e-08
CPSF4	0.162441	0.264821	0.238652	0.172507	0.153298	0.368686	0.507419	0.20558	0.301926	0.269533	1.25313e-10
SNRPB2	0.314637	0.0788292	0.355739	0.35962	0.237384	0.176447	0.31977	0.252259	0.360142	0.269512	1.35142e-16
TRMT11	0.154347	0.291381	0.109445	0.282649	0.243661	0.245008	0.445953	0.361553	0.211176	0.269431	1.06864e-14
WDR4	0.479787	0.155477	0.0320267	0.0894873	0.452414	0.346004	0.538348	-0.0776574	0.309421	0.269371	0.000557101
MIF	0.430177	0.17144	0.154083	0.161467	0.358559	0.182626	0.391637	0.213449	0.34416	0.269107	2.20047e-13
PLAUR	0.226912	0.248132	0.0602348	0.2798	0.293791	0.33247	0.450293	0.236642	0.238664	0.269026	1.52501e-15
CHCHD2	0.444728	0.225591	0.110348	0.170714	0.345049	0.230937	0.449301	0.0981524	0.321743	0.268884	5.72238e-09
XPO4	0.393566	0.137274	0.132527	0.378712	0.27738	0.251019	0.484319	0.0940978	0.253919	0.268795	1.80849e-08
ART3	0.0941794	0.252057	0.220667	0.233088	0.243647	0.476103	0.376031	0.265586	0.18485	0.268675	8.90108e-13
ABT1	0.221429	0.121701	0.401064	0.198396	0.304031	0.295663	0.513215	0.0944108	0.234255	0.268551	5.90238e-08
PITX1	0.238293	0.189141	0.392919	0.294129	0.304816	0.211858	0.2678	0.273043	0.262887	0.26803	1.88232e-42
LY6E	0.324321	0.324918	0.153195	0.248673	0.217297	0.397921	0.301142	0.168763	0.275759	0.267714	8.21312e-20
PPIH	0.131211	0.242948	0.356539	0.285812	0.135665	0.241874	0.515293	0.278005	0.174896	0.267427	2.63236e-10
CDH3	0.0837228	0.299357	0.149888	0.218814	0.203103	0.311387	0.388387	0.313715	0.347803	0.267393	5.73232e-18
C3orf37	0.302712	0.300967	0.247857	-0.00135412	0.260703	0.478015	0.42186	0.133513	0.210335	0.267241	7.94808e-08
ACTR3	0.033288	0.235983	0.307551	0.338092	0.0983959	0.456604	0.275934	0.247903	0.355963	0.266638	3.80025e-10
HEBP2	0.209628	0.266992	0.111193	0.0406202	0.244232	0.374386	0.484266	0.22563	0.370093	0.266492	2.6779e-09
FBL	0.262381	0.201668	0.312261	0.0788522	0.137302	0.29704	0.432996	0.31005	0.328097	0.266341	2.78796e-13
FTSJ2	0.306709	0.215467	0.180375	0.130733	0.428303	0.225676	0.468018	0.118322	0.284228	0.266292	8.59863e-09
ARL6IP1	0.343701	0.124072	0.363839	0.108705	0.376368	0.246246	0.371471	0.139923	0.317544	0.26623	2.38851e-11
CDK2	0.314864	0.115684	0.418922	0.291909	0.259866	0.206106	0.515713	0.103889	0.145451	0.26615	1.71403e-07
CDC73	0.0676164	0.245005	0.346259	0.346104	0.213081	0.329086	0.361246	0.21058	0.250795	0.265679	3.51013e-20
FKBPL	0.138799	0.148058	0.345727	0.19333	0.264938	0.422572	0.493227	0.151373	0.182579	0.265601	2.0591e-08
FOXRED2	0.283201	0.137508	0.460683	0.272035	0.355022	0.0107865	0.421792	0.0962653	0.328791	0.265516	7.89615e-07
FOXC1	0.112096	0.275324	0.105239	0.29081	0.17746	0.383301	0.368861	0.351346	0.23973	0.265144	3.62282e-14
PPRC1	0.303199	0.20869	0.187809	0.186059	0.326229	0.316925	0.399738	0.169725	0.278805	0.265058	1.73885e-19
STRA13	0.310372	0.214606	0.318159	0.152548	0.362998	0.259071	0.28886	0.202302	0.29316	0.264965	5.97222e-30
KCTD5	0.305955	0.21592	0.171839	0.381002	0.283554	0.140499	0.448837	0.138824	0.297647	0.264949	1.45374e-11
CALU	0.257626	0.141013	0.327641	0.235138	0.27987	0.204252	0.343918	0.30787	0.268153	0.264885	3.65672e-32
SLC2A1	0.187733	0.243781	0.118346	0.290885	0.18643	0.335849	0.497768	0.208967	0.268056	0.264876	1.19112e-11
TAF5L	0.11694	0.158892	0.240344	0.258002	0.491209	0.179802	0.577481	0.070097	0.19969	0.264858	5.16053e-05
MDH1	0.348066	0.234639	0.322419	0.259983	0.266138	0.184888	0.429664	0.176299	0.193895	0.264781	9.82628e-18
UBL4A	0.327917	0.253804	0.341799	0.194898	0.310076	0.153613	0.378341	0.147878	0.304521	0.26472	3.09791e-17
MRTO4	0.35088	0.160865	0.395934	0.178146	0.389756	0.151327	0.373206	0.14816	0.238041	0.26472	2.09e-11
CRABP1	0.238287	0.352341	0.134551	0.278292	0.0942641	0.333765	0.331668	0.283607	0.299371	0.264477	4.16003e-17
DNAJA1	0.287438	0.218478	0.278872	0.243492	0.167003	0.304806	0.42853	0.251083	0.20393	0.264449	5.90821e-22
FAM98A	0.117503	0.216947	0.358203	0.413379	0.295197	0.349252	0.169944	0.286177	0.138382	0.264408	9.99611e-16
MAPK1	0.256119	0.179691	0.298189	0.407518	0.247857	0.271394	0.363155	0.228448	0.152489	0.264394	3.20542e-22
CKLF	0.267602	0.125397	0.332134	0.173555	0.263638	0.254926	0.436507	0.185131	0.333602	0.263838	1.22746e-14
DCPS	0.170105	0.133268	0.411571	0.172825	0.317971	0.281943	0.427889	0.197776	0.231872	0.263457	3.9752e-13
MEA1	0.232253	0.278578	0.174329	0.0301127	0.349154	0.295864	0.472205	0.250113	0.218385	0.263252	3.33124e-11
GALNT14	0.180936	0.274494	0.345231	0.337672	0.131113	0.3543	0.409447	0.158471	0.174785	0.263249	1.44869e-12
METTL4	0.327991	0.350462	0.268562	0.336501	0.285597	0.0863566	0.398188	0.116078	0.210892	0.263168	3.91949e-11
LDHB	0.134887	0.254085	0.267461	0.328668	0.16441	0.300749	0.337825	0.318195	0.208199	0.26308	1.11871e-26
ARMC6	0.224068	0.220931	0.323711	0.121547	0.328709	0.311956	0.447461	0.196271	0.15906	0.263047	1.27347e-13
XPO6	0.369147	0.208474	0.0593178	0.213726	0.293248	0.285675	0.429786	0.161047	0.323639	0.26261	2.27738e-12
SH2D2A	0.217295	0.114567	0.26578	0.250037	0.324059	0.447929	0.36258	0.0921574	0.264432	0.262327	2.87046e-09
B4GALT5	0.173926	0.277498	0.175879	0.277029	0.277133	0.184091	0.409906	0.252322	0.285983	0.262315	1.01408e-25
ITCH	0.105199	0.328002	0.4193	0.410134	0.279843	0.0644142	0.349962	0.215596	0.161697	0.262109	2.77582e-10
YME1L1	0.373609	0.150886	0.326643	0.366687	0.26934	0.0393815	0.353496	0.264215	0.232557	0.261962	1.31716e-12
PLAGL2	0.266484	0.284616	0.213131	0.302112	0.292008	0.219394	0.368387	0.146129	0.299165	0.261893	2.76706e-24
YIF1A	0.367387	0.124815	0.256014	0.214007	0.338266	0.316927	0.343443	0.156611	0.260236	0.26185	6.27982e-17
MSLN	0.188047	0.270108	0.254119	0.34819	0.254698	0.125328	0.335091	0.26617	0.307266	0.261846	2.76776e-29
ADA	0.284455	0.229795	0.331226	0.230688	0.266327	0.30288	0.357952	0.20929	0.198345	0.261724	1.75866e-40
NAT10	0.271521	0.238208	0.0744362	0.236979	0.278726	0.306818	0.425037	0.243185	0.233759	0.261709	7.84742e-19
PDCD10	0.251837	0.0683808	0.379909	0.296299	0.178298	0.243247	0.464397	0.167073	0.302497	0.261708	5.65883e-10
AHCY	0.364163	0.151623	0.371222	0.0327622	0.287533	0.196865	0.449267	0.178669	0.305303	0.261663	7.53168e-10
TIMM17B	0.257657	0.214523	0.2676	0.104661	0.247456	0.278104	0.480443	0.109252	0.368274	0.261543	1.70806e-09
PFDN4	0.137672	0.238841	0.438238	0.129957	0.241476	0.0943452	0.480726	0.276466	0.265052	0.26147	3.05185e-09
DDX28	0.193301	0.186364	0.436854	0.134514	0.14797	0.406341	0.505127	0.0564282	0.235492	0.261391	4.46694e-06
SLC3A2	0.30247	0.219377	0.0862905	0.168026	0.318369	0.386455	0.397678	0.20945	0.21982	0.261366	2.86826e-14
VDAC2	0.240485	0.128983	0.349538	0.225352	0.17638	0.0946721	0.542127	0.256704	0.29518	0.261177	7.43582e-08
INSIG1	0.377267	0.145775	0.308063	0.319318	0.340798	0.224414	0.330152	0.0805872	0.258931	0.26111	4.10493e-12
CSTB	0.208773	0.303754	0.214392	0.302382	0.121097	0.326597	0.32329	0.247821	0.294206	0.261103	7.32509e-27
C11orf75	0.196328	0.209855	0.198152	0.312974	0.22779	0.240636	0.393591	0.285586	0.239342	0.260822	2.45697e-32
TMEM70	0.249974	0.203101	0.434357	0.276425	0.21045	0.254845	0.435227	0.0503128	0.228688	0.26001	7.83392e-09
MRPL39	0.084462	0.251518	0.419359	0.312622	0.146697	0.17651	0.474126	0.209852	0.231103	0.259832	6.52017e-10
LHX2	0.281119	0.260094	0.164057	0.234691	0.227542	0.299276	0.45217	0.082733	0.327897	0.259831	1.38485e-10
PPARD	0.00347309	0.260247	0.282452	0.249665	0.266878	0.408628	0.381227	0.216499	0.20087	0.259619	3.55659e-13
TIMM8A	0.147104	0.311566	0.223721	0.20246	0.290489	0.166937	0.520322	0.224647	0.191014	0.259523	2.4177e-10
STAMBP	0.217726	0.111755	0.441319	0.30254	0.168741	0.202403	0.45233	0.227029	0.20209	0.25952	1.42646e-10
KCNG1	0.323192	0.321795	0.0798564	0.337666	0.255993	0.122315	0.459253	0.185959	0.227828	0.259424	9.8546e-11
GTF2H4	0.29783	0.296024	0.346059	0.119431	0.41883	0.25164	0.245286	0.166364	0.178694	0.259185	3.49046e-14
RUVBL2	0.411702	0.189178	0.217157	0.115108	0.24313	0.274869	0.449661	0.0870998	0.333761	0.259006	4.7205e-09
PIGA	0.137119	0.207937	0.372628	0.356476	0.156617	0.223979	0.373325	0.232584	0.275944	0.258898	1.18875e-18
HSF1	0.488863	0.301535	0.104782	0.24502	0.269978	0.353892	0.201645	0.110634	0.251841	0.258494	7.29468e-11
CCT8	0.172968	0.113987	0.276683	0.224064	0.161173	0.261709	0.548702	0.203986	0.314113	0.258392	4.25839e-08
CHD1L	0.223175	0.17286	0.20393	0.259637	0.286056	0.371113	0.466518	0.25474	0.0387322	0.258254	5.98201e-10
STAM	0.245011	0.221522	0.403356	0.275892	0.192858	0.238198	0.2563	0.193791	0.358323	0.258086	3.11449e-25
TTYH1	0.253667	0.247905	0.321942	0.302758	0.224942	0.292685	0.328099	0.200178	0.229852	0.258078	2.28616e-39
AFG3L2	0.0966724	0.223316	0.196556	0.315492	0.280332	0.266284	0.445402	0.187954	0.268857	0.258039	2.15407e-15
EIF4G1	0.331407	0.1509	-0.0543802	0.250902	0.283554	0.33497	0.301204	0.316654	0.351582	0.257742	2.98306e-11
C18orf10	0.235484	0.24669	0.350637	0.116974	0.201325	0.256843	0.473272	0.199199	0.214654	0.257354	7.88797e-13
PRMT1	0.316206	0.0958545	0.39444	0.327423	0.135523	0.28347	0.258483	0.200091	0.343976	0.257185	2.81733e-14
JOSD1	0.148017	0.289848	0.0803624	0.226242	0.302224	0.34792	0.445955	0.22231	0.181931	0.257183	1.52663e-12
MLF2	0.189196	0.0884334	0.335638	0.224335	0.346628	0.29576	0.283831	0.257478	0.266005	0.257142	3.61843e-21
RINT1	0.238524	0.232486	0.359808	0.344713	0.206462	0.203686	0.320998	0.239967	0.238116	0.257	4.84155e-39
PSMB7	-0.00455676	0.22495	0.383114	0.183519	0.354563	0.359979	0.393648	0.282157	0.0597801	0.256925	5.52853e-09
SAP30BP	0.245142	0.205884	0.260603	0.194051	0.273043	0.419347	0.313387	0.173011	0.217121	0.256911	9.74523e-19
GLO1	0.319873	0.133812	0.382603	0.166402	0.281923	0.153673	0.432234	0.15265	0.294002	0.256867	3.68304e-11
EN1	0.130149	0.33816	0.162781	0.297	0.335046	0.116668	0.40424	0.273372	0.193539	0.256803	9.10942e-14
COX6B1	0.265746	0.184936	0.304203	0.0423646	0.280317	0.270606	0.376414	0.207007	0.356215	0.256677	1.42612e-15
ATP2C1	0.130234	0.224889	0.255237	0.270418	0.27453	0.246985	0.451929	0.174048	0.253055	0.256381	5.46234e-16
PSMD8	0.328594	0.135592	0.319839	0.207999	0.21943	0.286066	0.451092	0.183197	0.183296	0.256366	2.86289e-13
MRPL19	0.191721	0.238104	0.414673	0.330054	0.308929	0.16673	0.206222	0.21204	0.268079	0.256347	5.08186e-23
COCH	0.28387	0.266275	0.346209	0.340843	0.221579	0.00502315	0.367603	0.250955	0.236347	0.256315	2.7397e-12
HRSP12	0.0979982	0.233659	0.391145	0.377196	0.150048	0.243251	0.461121	0.180458	0.144196	0.256185	1.60387e-09
POLA1	0.056152	0.139855	0.194102	0.332882	0.409329	0.258169	0.482432	0.157386	0.214121	0.256152	6.32248e-08
FAM82B	0.319782	0.21896	0.352376	0.350925	0.219897	0.309556	0.265646	0.133377	0.213284	0.256086	1.76168e-20
TRAP1	0.225099	0.2602	0.347	0.241063	0.190475	0.411766	0.3767	0.198024	0.0302148	0.25574	1.33501e-10
C1QBP	0.335896	0.13408	0.290408	0.203172	0.212195	0.218631	0.464892	0.238362	0.200325	0.255494	1.21399e-13
PLP2	0.287545	0.1173	0.315799	0.0846693	0.328222	0.301966	0.396826	0.147957	0.30575	0.255435	1.45023e-11
SIRT7	0.344749	0.154554	0.402417	0.0703894	0.33054	0.316397	0.335915	0.20895	0.122705	0.255424	6.53491e-12
PRKCI	0.175603	0.112615	0.36753	0.311734	0.208956	0.343321	0.308984	0.16503	0.318726	0.255365	1.70693e-15
ZBED4	0.16975	0.0686675	0.258286	0.37715	0.373682	0.434545	0.365998	0.13753	0.0642641	0.254757	5.04998e-07
PSMB6	0.355704	0.188692	0.213927	0.0746271	0.307105	0.30863	0.4791	0.117089	0.219113	0.254635	9.45163e-09
RNF24	0.0496904	0.263454	0.0240742	0.262445	0.32664	0.353499	0.375243	0.253546	0.292425	0.254619	4.51639e-12
LAG3	0.225645	0.246324	0.203612	0.312115	0.32327	0.307388	0.335186	0.12993	0.218597	0.254375	1.46166e-20
SLC33A1	0.288816	0.163819	0.252896	0.324623	0.327244	0.207197	0.428536	0.128379	0.176467	0.254351	2.71609e-12
PLCXD1	0.286015	0.287428	0.071236	0.372869	0.127741	0.391755	0.305426	0.20298	0.228358	0.254306	6.85861e-13
SLC31A1	0.0906684	0.258315	0.261046	0.192696	0.268352	0.298479	0.448389	0.193988	0.22216	0.253965	5.85247e-15
RAD51C	0.416541	0.205379	0.319361	0.248121	0.273876	0.213376	0.444591	0.0214918	0.142955	0.253791	2.07596e-07
CENPJ	0.348343	0.00849134	0.296324	0.0726765	0.262312	0.366381	0.492084	0.176364	0.220616	0.253781	7.15407e-07
TULP3	0.120505	0.315805	0.25501	0.231689	0.262382	0.289876	0.202933	0.270073	0.244	0.253665	4.81584e-38
COPS5	0.35032	0.133339	0.398661	0.215373	0.220024	0.234964	0.360464	0.162753	0.254504	0.253605	5.92115e-16
CHODL	0.135059	0.292838	0.249804	0.382586	0.170608	0.0894024	0.501336	0.195145	0.228717	0.253574	1.78341e-08
BRCA1	0.311341	0.158987	0.371747	0.0832245	0.357882	0.0821136	0.421127	0.175261	0.299054	0.253377	6.16647e-09
STRAP	0.36798	0.138512	0.401169	0.366477	0.183874	0.235245	0.110939	0.227951	0.291512	0.253112	4.19612e-14
IL8	0.197173	0.188806	0.183252	0.290659	0.202265	0.289142	0.443679	0.188026	0.279491	0.25311	4.328e-16
EXOSC5	0.333335	0.0534754	0.401372	0.160307	0.253216	0.255528	0.434871	0.0691993	0.305252	0.252628	1.71927e-07
KIF22	0.379128	-0.110854	0.264886	0.165539	0.411992	0.38511	0.507029	0.0559244	0.146801	0.252457	0.000271702
FABP7	0.0291484	0.260089	0.192773	0.301678	0.17419	0.367165	0.383872	0.240327	0.257693	0.252288	2.21556e-14
CP	0.169316	0.252142	0.243004	0.323033	0.176412	0.35248	0.243562	0.192727	0.32838	0.25222	1.11495e-25
ASF1A	0.218422	0.182762	0.294513	0.281348	0.354382	0.0362241	0.404721	0.199385	0.283151	0.25187	5.61367e-11
CD38	0.207105	0.145798	0.300008	0.392695	0.267669	0.328829	0.308164	0.175071	0.157909	0.251762	2.72257e-17
GDI2	0.327077	0.00879927	0.247306	0.335635	0.189746	0.294319	0.393304	0.294159	0.166878	0.251636	1.64405e-10
C12orf49	0.286627	0.0248848	0.362349	0.291338	0.354212	0.102147	0.447074	0.0304531	0.34007	0.251406	9.88212e-06
ASCC3	0.221388	0.136676	0.324531	0.34286	0.24642	0.0735634	0.388249	0.209972	0.326377	0.251368	1.60292e-12
NCBP1	0.232527	0.0224659	0.290383	0.199597	0.262523	0.432741	0.449158	0.249949	0.0745168	0.251306	3.21404e-07
RMND5A	0.132753	0.206	0.282776	0.329343	0.292698	0.224117	0.443809	0.118927	0.217699	0.25124	1.08764e-11
DAPK1	0.283152	0.0841887	0.170674	0.279492	0.246705	0.316915	0.398195	0.210689	0.265231	0.251146	9.02797e-16
NF2	0.165076	0.103049	0.273952	0.319773	0.369303	0.100004	0.501995	0.137082	0.250314	0.25114	4.04956e-07
STARD7	0.236582	0.263379	0.158968	0.284438	0.223913	0.254827	0.337147	0.224528	0.278028	0.251097	2.75832e-37
NCK2	0.201193	0.244221	0.0354321	0.165222	0.246983	0.258925	0.390349	0.274479	0.365894	0.250464	2.11702e-14
SNRPD2	0.375872	0.126	0.37508	0.0222883	0.129183	0.161608	0.469455	0.172	0.387996	0.250207	9.88827e-07
HSPA4L	0.177249	0.110294	0.313697	0.284737	0.128746	0.194855	0.479397	0.253139	0.284683	0.250073	4.842e-10
KCNK1	0.170034	0.204808	0.223227	0.177627	0.296524	0.242341	0.302009	0.220311	0.372875	0.25007	5.47031e-30
POP4	0.256952	0.095037	0.365738	0.138081	0.22855	0.113028	0.514504	0.184935	0.318751	0.249977	1.96625e-07
IQCB1	0.0985437	0.285517	0.224215	0.300776	0.208768	0.199766	0.40262	0.309384	0.154546	0.24963	2.05837e-16
ARPC5	0.338219	0.0206441	0.277108	0.278526	0.117714	0.255864	0.429631	0.163175	0.363447	0.249457	2.63425e-08
AIM2	0.142591	0.161838	0.227178	0.3403	0.273713	0.413516	0.310439	0.139933	0.216059	0.24938	7.01863e-13
PRCC	0.327081	0.125235	0.229056	0.227247	0.387542	0.238179	0.353626	0.207434	0.138167	0.24905	2.2853e-14
SLC16A3	0.312881	0.183927	0.324028	0.00156485	0.326314	0.330591	0.379246	0.0499838	0.312647	0.248933	1.82093e-07
TMEFF1	0.151741	0.148998	0.250801	0.307762	0.20114	0.308273	0.398124	0.177578	0.287767	0.248591	9.97228e-17
C19orf28	0.227856	0.340647	0.260989	0.202609	0.255072	0.249328	0.414694	0.144171	0.132137	0.24859	6.20874e-14
SSB	0.217958	0.167592	0.318274	0.179214	0.336106	0.0851229	0.427335	0.298109	0.169504	0.248457	5.99995e-11
KIF3C	0.185666	0.190294	0.247596	0.139747	0.218403	0.346562	0.358637	0.225584	0.283609	0.248357	2.24834e-23
NAPG	0.130201	0.257454	0.412559	0.311112	0.187869	0.37168	0.230841	0.18703	0.140471	0.248315	3.20305e-14
GGCX	0.247398	0.155259	0.402062	0.213037	0.298227	0.106973	0.478559	0.0773564	0.236916	0.248141	3.01728e-07
CCNC	0.236651	0.103052	0.277126	0.330323	0.127865	0.244091	0.333808	0.294505	0.286534	0.247696	2.45752e-17
HERC5	0.144383	0.255241	0.318551	0.274646	0.166762	0.372234	0.293769	0.219468	0.169016	0.247477	3.25774e-21
ADM	0.10403	0.281355	0.163194	0.376176	0.104905	0.308325	0.388347	0.217101	0.249382	0.247371	1.14519e-12
SPIB	0.215012	0.273735	0.236137	0.296848	0.226528	0.404587	0.297434	0.064033	0.214301	0.24719	4.61075e-11
QRSL1	0.145242	0.117779	0.327226	0.307757	0.238676	0.303246	0.341115	0.186657	0.262923	0.246926	1.91476e-19
MFN1	0.286355	0.0150642	0.352765	0.339926	0.282084	0.203618	0.383118	0.131619	0.241449	0.246851	1.55841e-09
CSTF1	0.253062	0.131905	0.350319	0.203219	0.282157	0.238889	0.378889	0.154692	0.251134	0.24664	6.52688e-17
TMEM161A	0.245452	0.174568	0.264633	0.237968	0.299079	0.304538	0.405864	0.0806656	0.212809	0.246565	1.25652e-11
UQCRFS1	0.339124	0.129493	0.230294	0.314233	0.117319	0.205947	0.483795	0.232854	0.154211	0.246301	2.9825e-09
R3HDM1	0.210633	0.124483	0.338433	0.13759	0.256104	0.426132	0.238006	0.233957	0.220935	0.246245	4.716e-14
NFKBIE	0.240676	0.180722	0.131701	0.295934	0.338533	0.343585	0.333817	0.115333	0.225099	0.246053	2.45733e-13
POMP	0.267258	-0.0145385	0.323505	0.220977	0.148084	0.282137	0.400382	0.215554	0.359648	0.245681	7.82267e-09
RSU1	0.0728977	0.32682	0.18374	0.243569	0.231168	0.201983	0.429723	0.315134	0.129384	0.24559	7.9387e-12
GPR161	0.0184817	0.268406	0.220672	0.238382	0.285119	0.2695	0.266846	0.274924	0.240858	0.245191	6.60354e-28
IMPDH1	0.31851	0.280736	0.185466	0.256174	0.280445	0.285315	0.281153	0.112619	0.25569	0.245046	5.58036e-22
PITRM1	0.0266369	0.180586	0.385191	0.384554	0.22124	0.374253	0.296412	0.258746	0.0294877	0.244883	9.01458e-09
CXCL9	0.277145	0.216528	0.260886	0.361024	0.29687	0.302552	0.230915	0.102102	0.204269	0.244793	4.27232e-17
TAF1A	0.200866	0.128747	0.274146	0.179589	0.40618	0.308229	0.356839	0.0942352	0.232318	0.244617	1.48084e-09
VAC14	0.298795	0.206459	0.329407	0.294645	0.287588	0.230623	0.354558	0.0590675	0.176216	0.244542	1.24074e-11
PGM3	0.223279	0.0866598	0.319274	0.320327	0.301955	0.276168	0.371523	0.150187	0.1619	0.244485	6.52902e-13
GCLM	0.219183	0.272377	0.278633	0.290234	0.183338	0.280654	0.267649	0.238794	0.187608	0.244469	2.2677e-35
KDELR2	0.322996	0.111476	0.104466	0.216578	0.308477	0.369263	0.307413	0.160306	0.284459	0.24418	5.48989e-13
HSPH1	0.403452	0.105949	0.222876	0.343304	0.250217	0.128936	0.380624	0.18887	0.200447	0.244088	4.46892e-12
AIFM1	0.212666	0.132818	0.324483	0.236137	0.308551	0.281235	0.381819	0.104313	0.219767	0.2436	1.40878e-12
AP1G1	0.214117	0.202937	0.25291	0.407397	0.280484	0.172234	0.312531	0.0416056	0.322848	0.243458	1.46488e-09
TMEM123	0.135917	0.125162	0.31819	0.294914	0.176573	0.177476	0.335945	0.267123	0.34732	0.243421	9.55942e-17
PSMB9	0.186436	0.151984	0.283199	0.265075	0.233195	0.398213	0.294938	0.12941	0.252912	0.243376	1.29373e-14
NFYA	0.233491	0.0598261	0.454961	0.348206	0.266949	0.203075	0.449216	0.150177	-0.00917761	0.24321	4.2611e-06
PMM2	0.248698	0.191195	0.263769	0.150837	0.327877	0.208903	0.390585	0.0662184	0.336493	0.243024	6.92042e-10
ST8SIA1	0.0364933	0.155964	0.225759	0.36088	0.316899	0.411293	0.319793	0.186725	0.120828	0.242995	1.18257e-09
UPF3B	0.169979	0.116935	0.0473706	0.1516	0.330853	0.146266	0.501975	0.399513	0.237414	0.242988	4.11209e-06
RPL30	0.455904	0.30064	0.282855	0.162998	0.212124	0.0751833	0.410752	0.0275831	0.253025	0.242708	1.28107e-06
SUMO3	0.327802	0.151374	0.299864	0.170691	0.180473	0.144917	0.413213	0.273503	0.224404	0.242633	2.46379e-14
CEP72	0.159674	0.245252	-0.0379807	0.213528	0.305897	0.275764	0.562253	0.149387	0.226833	0.242373	8.16265e-06
KIN	0.169617	0.282802	0.297859	0.230699	0.237015	0.208024	0.300273	0.185993	0.299482	0.241848	1.24882e-34
GTF2IRD1	0.409868	0.21194	0.180726	0.0965369	0.314587	0.210055	0.294314	0.0754424	0.381018	0.241595	3.29264e-09
WSB2	0.312125	0.150156	0.297138	0.276052	0.359278	0.188729	0.301376	0.144815	0.174984	0.241015	7.52447e-16
UMPS	0.139462	0.158	0.191255	0.187444	0.104681	0.397628	0.610058	0.240467	0.0392312	0.240966	0.000135399
NUDT15	0.222311	0.257457	0.138834	0.188912	0.256572	0.150727	0.388833	0.250474	0.266058	0.240891	1.73491e-21
DEDD	0.281867	0.097634	-0.0200639	0.200482	0.306868	0.288006	0.483729	0.230592	0.242051	0.240858	1.28191e-07
G6PD	0.260656	0.33027	0.247727	0.290238	0.320497	0.199318	0.18994	0.0571991	0.29536	0.240841	8.84394e-12
MDH2	0.291198	0.0243716	0.279031	0.204408	0.179081	0.434316	0.35095	0.0935978	0.298875	0.240837	2.98139e-07
APBA2	0.231504	0.347991	0.188037	0.196822	0.209711	0.0328478	0.335382	0.328342	0.256184	0.240661	1.4354e-11
POLE3	0.284528	0.0154852	0.265842	0.210399	0.278333	0.271268	0.370731	0.227983	0.238493	0.240582	3.11393e-13
PFN1	0.304172	0.136982	0.0358306	0.186665	0.353226	0.354161	0.360135	0.157564	0.241304	0.240551	5.127e-10
NOL7	0.386726	0.0414962	0.29988	0.183915	0.140752	0.366796	0.386008	0.155419	0.206761	0.240533	1.41111e-08
HSPC159	0.169932	0.283593	0.125153	0.251772	0.172715	0.387775	0.338144	0.228396	0.157183	0.240529	2.31274e-15
RBX1	0.281848	0.0960541	0.248795	0.0938668	0.338018	0.216207	0.454883	0.102734	0.307389	0.240446	8.98945e-08
GPR56	0.242883	0.193516	0.192242	0.299822	0.335344	0.0823939	0.242293	0.111443	0.452763	0.240389	1.05029e-08
POR	0.234796	0.123143	0.226358	0.271906	0.299031	0.30407	0.348508	0.100568	0.269361	0.240348	1.40381e-13
SMG7	0.20461	0.224531	0.0981253	0.0964525	0.315967	0.295901	0.384674	0.219321	0.254414	0.240232	4.12993e-15
PSMA1	0.274904	0.0747895	0.16502	0.142343	0.254896	0.247155	0.549535	0.142986	0.259532	0.240119	1.80885e-06
TPRKB	0.29434	0.00113954	0.366243	0.214401	0.230192	0.0404136	0.506486	0.207268	0.26429	0.239772	5.90074e-06
NIPSNAP1	0.282183	0.104068	0.152073	0.150382	0.246466	0.229294	0.353357	0.29073	0.308639	0.2397	2.72263e-17
SLC25A1	0.287152	0.169101	0.207835	0.174855	0.380764	0.189662	0.286885	0.106304	0.354077	0.239677	1.70035e-11
PLOD1	0.231699	0.327051	0.0228624	0.17693	0.267003	0.188009	0.393792	0.256852	0.229192	0.239651	2.14524e-13
ARG2	0.295926	0.174415	0.237514	0.251132	0.170196	0.197824	0.437745	0.195527	0.211783	0.239464	4.08603e-15
CCR1	0.116646	0.257424	0.236024	0.323169	0.243153	0.324968	0.357604	0.12594	0.155937	0.239158	3.04911e-14
FASTKD5	0.410691	0.0379312	0.368861	0.288715	0.155634	0.22763	0.389456	0.117889	0.17426	0.239152	4.63323e-08
GCAT	0.217574	0.201626	0.294665	0.191354	0.280135	0.333085	0.315269	0.18767	0.123847	0.238908	2.88385e-22
ULBP2	0.119797	0.212341	0.213925	0.274185	0.267469	0.213656	0.493507	0.139469	0.178969	0.2389	2.57321e-09
CHCHD8	0.338183	0.153005	0.218731	0.136541	0.334539	0.0647691	0.480641	0.150766	0.246686	0.238889	1.98213e-07
F11R	0.282402	0.1153	-0.00261493	0.0317544	0.337292	0.39875	0.502522	0.143368	0.263248	0.238525	2.34994e-05
ZNF593	0.273435	0.262684	0.232615	0.00408391	0.257565	0.107691	0.435591	0.184443	0.353369	0.238377	1.03376e-08
LPIN1	0.118525	0.199452	0.188651	0.321836	0.21159	0.206557	0.292175	0.307963	0.213217	0.238244	3.16008e-28
VDAC3	0.385876	0.136629	0.229718	0.0914709	0.114636	0.254684	0.42938	0.192045	0.302818	0.238092	1.41142e-09
RAE1	0.184916	0.205449	0.411793	0.0401377	0.226313	0.24637	0.395454	0.134299	0.279111	0.238028	6.01815e-10
TLE1	0.183889	0.138439	0.109325	0.139337	0.266346	0.366218	0.45495	0.272103	0.142393	0.237881	4.97015e-09
SMCR7L	0.295226	0.192644	0.0697473	0.269823	0.326755	0.222394	0.398129	0.157268	0.19226	0.237702	1.18684e-12
PTBP1	0.302573	0.107221	-0.0454737	0.170568	0.244017	0.396872	0.475697	0.205171	0.221771	0.237591	1.75262e-06
TAP2	0.138289	0.105295	0.245217	0.384067	0.256783	0.200093	0.38959	0.174918	0.237196	0.237507	8.55169e-13
FXN	0.293344	0.153004	0.299916	0.226233	0.147031	0.313024	0.412745	0.133624	0.1766	0.23742	1.49225e-11
ADORA2B	0.12416	0.215115	0.206796	0.319762	0.123303	0.302128	0.458069	0.156761	0.204829	0.237408	8.14113e-10
KATNA1	0.237109	0.0855149	0.279004	0.257517	0.274455	0.125996	0.445678	0.330581	0.0636062	0.237337	5.57976e-08
YKT6	0.212467	0.2321	0.174344	0.0871877	0.39278	0.298832	0.437173	0.10395	0.150236	0.237174	1.19472e-07
CCNJ	0.144288	0.334937	-0.0588391	0.250751	0.255623	0.161829	0.474932	0.208309	0.295422	0.237173	2.92004e-07
GTPBP2	0.268901	0.140452	0.206301	0.29571	0.206412	0.188745	0.378787	0.22523	0.247247	0.237137	8.03528e-23
ICAM1	0.115632	0.242318	0.111681	0.369301	0.226748	0.355646	0.344879	0.172923	0.155335	0.236976	1.15754e-12
RPN2	0.333318	0.0795679	0.2664	0.194797	0.30911	0.193006	0.420954	0.0645593	0.274274	0.236923	4.72902e-08
NOC2L	0.174814	0.171831	0.396343	0.22408	0.26181	0.345228	0.171363	0.183044	0.210752	0.236919	7.89544e-18
PAX6	0.106696	0.276466	0.263748	0.189969	0.240703	0.227588	0.360201	0.209775	0.211891	0.236891	4.15627e-28
PPIF	0.180227	0.0519897	0.268963	0.202824	0.237656	0.268498	0.502993	0.239019	0.135599	0.236876	6.51607e-08
NMI	0.145707	0.125568	0.206269	0.255849	0.23758	0.305323	0.338957	0.258692	0.201417	0.236805	2.76346e-24
IMPAD1	0.346373	0.111083	0.357642	0.223784	0.1986	0.260268	0.382883	0.10582	0.175633	0.236591	1.14532e-10
MPHOSPH6	0.0922059	0.165016	0.0837133	0.30662	0.177764	0.289438	0.453643	0.194967	0.313738	0.236487	1.92937e-09
GNLY	0.188771	0.186286	0.290466	0.283105	0.254016	0.268847	0.320888	0.118121	0.263908	0.236331	4.66624e-21
CTLA4	0.378941	0.156311	0.0885253	0.26306	0.298519	0.173591	0.378484	0.169183	0.22605	0.236277	7.69054e-13
SIRPA	0.244008	0.22735	0.116547	0.23082	0.151326	0.423367	0.34907	0.112495	0.252931	0.236145	1.02427e-09
LMO4	0.0562441	0.263536	0.230447	0.309217	0.134259	0.297744	0.185161	0.323728	0.255553	0.235889	4.94636e-16
OGFRL1	0.118474	0.221057	0.26212	0.346471	0.0602176	0.433491	0.222738	0.224411	0.204652	0.235622	1.32079e-09
CALML4	0.13251	0.265507	0.117046	0.230523	0.297049	0.213885	0.357319	0.239075	0.184617	0.235604	3.05376e-22
KLHDC3	0.310455	0.12982	0.212428	0.253319	0.195218	0.222609	0.270141	0.24791	0.311929	0.235531	6.99222e-33
COX5B	0.269885	0.238217	0.444233	-0.0261997	0.178009	0.156487	0.422023	0.165724	0.245491	0.235502	1.49331e-07
BAK1	0.223576	0.0900284	0.141571	0.288602	0.330859	0.36404	0.372828	0.188123	0.0863772	0.235443	1.6719e-09
CBX1	0.293327	0.110003	0.203773	0.169036	0.169883	0.219991	0.402781	0.303943	0.218692	0.235084	9.88538e-14
PRPS2	0.134674	0.282447	0.204595	0.314329	0.230033	0.213657	0.262376	0.208369	0.256475	0.234965	9.96455e-33
CLN6	0.204829	0.249009	0.107619	0.144992	0.318544	0.364287	0.397614	0.13221	0.14992	0.23484	8.96732e-10
IARS2	0.277152	0.155941	0.260222	0.130016	0.310462	0.213704	0.410914	0.0512639	0.301458	0.234822	1.74093e-08
TIPRL	0.228946	0.167121	0.248795	0.0575953	0.34922	0.294662	0.322743	0.212827	0.186596	0.234785	1.73505e-15
CARM1	0.165005	0.312489	0.243283	0.102754	0.310078	0.155983	0.244735	0.229123	0.286719	0.234571	6.74987e-23
ZBED2	0.232518	0.069899	0.191061	0.276917	0.414206	0.322478	0.347473	-0.0105384	0.245606	0.23449	9.12106e-06
RELB	0.103339	0.205743	0.324397	0.240865	0.260017	0.316806	0.328712	0.231476	0.0589164	0.23444	7.24417e-15
PLOD2	0.141399	0.190578	0.226883	0.263468	0.235237	0.193589	0.38706	0.196253	0.26459	0.234435	7.97393e-23
RIT1	0.0739624	0.296787	0.328758	0.332775	0.0586373	0.359953	0.254615	0.24147	0.132673	0.234204	4.23635e-10
CDYL	0.262791	0.184174	0.327979	0.32473	0.225266	0.121566	0.413439	0.102077	0.167332	0.234095	6.104e-10
PLSCR1	0.0777027	0.22838	0.23112	0.316109	0.0967058	0.46415	0.280859	0.232511	0.13029	0.23396	2.10244e-08
SND1	0.445039	0.184312	-0.0804291	0.158197	0.309862	0.248413	0.464318	0.147911	0.176788	0.233855	4.87939e-06
LACTB2	0.304961	0.201308	0.389252	0.156083	0.182265	0.308299	0.303755	0.00980527	0.26923	0.233759	4.19811e-08
NCL	0.332119	0.142211	0.0739404	0.21193	0.150564	0.283486	0.397052	0.297495	0.182801	0.233686	1.70898e-11
DGUOK	0.115159	0.206453	0.379351	0.154691	0.143051	0.242247	0.485452	0.109315	0.235833	0.233653	2.02594e-07
QPRT	0.132791	0.356408	0.261322	0.243689	0.277925	0.223073	0.206311	0.113055	0.286644	0.233576	4.27937e-16
DDIT4	0.191432	0.220698	0.116828	0.172973	0.176468	0.258273	0.341625	0.356504	0.186403	0.233458	1.02259e-14
TBCC	0.296337	0.109864	0.384691	0.143255	0.32377	0.236111	0.344405	0.105757	0.167856	0.233419	5.06046e-10
ZW10	0.162986	0.00250284	0.259084	0.251807	0.24237	0.27354	0.449307	0.164073	0.271288	0.233337	2.51153e-08
PFKL	0.319787	0.133635	0.19762	0.266624	0.26381	0.275818	0.317413	0.136101	0.240168	0.233053	7.20044e-20
ABCF2	0.189057	0.119124	0.28123	0.100171	0.183578	0.265271	0.53503	0.179342	0.195367	0.233016	6.12234e-07
PABPC4	0.257754	0.207901	0.0997741	0.182865	0.228753	0.22067	0.327707	0.22791	0.309155	0.233005	7.24769e-29
ZNF74	0.290845	0.209726	0.221977	0.0180295	0.323905	0.203988	0.371237	0.14427	0.292516	0.232815	3.27028e-11
RUSC1	0.274357	0.145075	0.140654	0.156694	0.342897	0.317102	0.243968	0.134389	0.32611	0.23275	2.90118e-13
HGS	0.331905	0.206344	0.0782533	0.130858	0.330999	0.332479	0.170716	0.221316	0.251001	0.232639	2.23208e-15
GNAI3	0.270012	0.117703	0.164582	0.30513	0.220377	0.0984579	0.411241	0.261599	0.231759	0.232365	5.66279e-12
C5orf22	0.208252	0.0884466	0.277946	0.28737	0.177205	0.223892	0.398961	0.159298	0.286132	0.232319	7.27264e-13
SCAMP3	0.259418	0.0108734	0.20076	0.0995454	0.374027	0.351257	0.432232	0.0956022	0.227382	0.232238	4.90092e-06
OAS3	0.239408	0.141921	0.279626	0.295286	0.256226	0.340228	0.226853	0.15638	0.197658	0.231988	4.50362e-22
IL2RA	0.199806	0.198362	0.162717	0.350717	0.282105	0.110364	0.396389	0.158893	0.224502	0.231977	2.07338e-12
HLTF	0.285859	0.0826561	0.329338	0.229528	0.219369	0.158005	0.366123	0.212118	0.235581	0.231958	1.47736e-15
TRRAP	0.261781	0.0799217	0.156933	0.279369	0.317255	0.233898	0.353299	0.19752	0.201375	0.231879	1.71055e-15
NRBF2	0.289791	0.0667649	0.248118	0.360687	0.0790571	0.284568	0.42594	0.160822	0.17249	0.23173	5.00748e-08
SLC35A2	0.313809	0.198072	0.190317	0.115105	0.354661	0.00469515	0.388655	0.215802	0.279843	0.231729	1.94822e-08
KLF5	0.0284426	0.237906	0.0588101	0.280247	0.240592	0.2901	0.328635	0.253342	0.274712	0.231658	7.77623e-15
EIF2B3	0.0422526	0.0495763	0.420228	0.191915	0.229188	0.35973	0.497472	0.0958918	0.137297	0.231605	3.55802e-05
ABCC10	0.228803	0.163398	0.174802	0.300173	0.317724	0.178932	0.259116	0.195352	0.28177	0.231463	9.25206e-30
ODF2	0.14728	0.171501	0.305516	0.146499	0.272043	0.344002	0.381822	0.118646	0.173155	0.231218	4.55324e-11
SLC1A5	0.219266	0.035295	0.364858	0.233959	0.254681	0.353988	0.321406	0.134277	0.165477	0.231127	1.10703e-09
C11orf10	0.357472	0.0679585	0.135491	0.0295544	0.278273	0.143809	0.471961	0.182772	0.367609	0.231037	2.8492e-06
TFAM	0.0599108	0.186509	0.309368	0.203733	0.272897	0.208478	0.375488	0.174062	0.255707	0.230829	6.45626e-16
DHX9	0.209751	0.0754648	0.252733	0.25881	0.237745	0.386119	0.24491	0.210948	0.191513	0.23081	1.93411e-15
PARP12	0.219464	0.215274	0.176176	0.263234	0.227008	0.304636	0.307088	0.168718	0.227831	0.230718	1.38258e-31
MRPS10	0.359597	0.23643	0.260524	0.129733	0.313357	0.123148	0.287308	0.221638	0.151907	0.230431	7.03567e-18
NDUFS2	0.256848	0.143523	0.195639	0.0546696	0.26865	0.273467	0.531	0.152698	0.144761	0.230415	1.79485e-06
PPP2R5D	0.234272	-0.136	0.356401	0.161917	0.357187	0.395001	0.40411	0.157929	0.0988476	0.230409	0.00010692
MYC	0.237325	0.23617	0.158153	0.236167	0.0453501	0.319606	0.386271	0.276053	0.151526	0.230361	1.31163e-10
ICOS	0.205378	0.202089	0.334024	0.290274	0.323016	0.186759	0.295924	0.11195	0.155426	0.230327	6.85739e-15
HIST1H4B	0.079888	0.271884	0.325578	0.137018	0.13824	0.486391	0.349796	0.171387	0.0538619	0.230265	3.04105e-06
SCO2	0.201984	0.22234	0.199765	0.0333592	0.326649	0.311256	0.368034	0.108196	0.266885	0.230264	6.97281e-10
EXOSC9	-0.0517574	0.30091	0.402651	0.208277	0.207332	0.205935	0.506189	0.082127	0.148033	0.230259	2.09363e-05
ATP11A	0.207401	0.237469	0.165691	0.199505	0.196267	0.140679	0.462912	0.242393	0.182365	0.230207	1.3788e-11
NFKBIB	0.209733	0.18331	0.399735	0.165504	0.267223	0.0258342	0.449625	0.0853206	0.267112	0.230183	1.77309e-06
ZNF643	0.0176148	0.197445	0.2945	0.115219	0.33214	0.282715	0.558553	0.0807594	0.112383	0.230132	7.47812e-05
KCNN4	0.200598	0.260625	0.0360382	0.116685	0.278693	0.325597	0.340313	0.217621	0.220706	0.230073	2.39205e-14
DDX10	0.275475	0.143743	0.263265	0.18778	0.0863345	0.137682	0.494029	0.212221	0.251701	0.230061	7.91664e-08
CLCN5	0.234314	0.15151	0.118259	0.230165	0.435079	0.171348	0.348979	0.0791641	0.275001	0.229984	1.56964e-07
ELF5	0.205299	0.231755	0.167836	0.199618	0.06874	0.213184	0.365919	0.315208	0.264161	0.229955	5.31156e-13
GEMIN4	0.178141	0.178739	0.256786	0.270418	0.20043	0.306707	0.462094	0.173887	0.0115685	0.229747	4.96838e-08
SLC6A15	0.161278	0.263281	0.183915	0.21364	0.252658	0.237791	0.368591	0.135138	0.244082	0.229727	1.33354e-19
BRD7	0.15468	0.222	0.190803	0.302608	0.216091	0.201605	0.309767	0.168278	0.32416	0.229606	2.04069e-26
SPTBN2	0.123667	0.32227	0.0341718	0.223402	0.338738	0.127466	0.469812	0.153085	0.211431	0.22949	4.76036e-07
VANGL1	0.109259	0.247651	0.229712	0.213063	0.224993	0.273954	0.310777	0.203108	0.212606	0.229419	3.05899e-31
BANF1	0.259494	0.185296	0.207007	0.0627986	0.312242	0.227995	0.325053	0.142983	0.324631	0.22898	5.55635e-14
GMDS	0.212649	0.126616	0.204836	0.171079	0.290765	0.245054	0.419978	0.149607	0.223155	0.228908	1.43053e-12
PML	0.186427	0.254429	0.308249	0.0901427	0.239944	0.36205	0.28988	0.137335	0.175788	0.228858	4.89786e-14
CD24	0.122708	0.215658	0.137713	0.224701	0.25339	0.183366	0.298047	0.252555	0.2749	0.228696	4.74783e-31
IPO9	0.132459	0.327087	0.0679476	0.176889	0.305681	0.0811627	0.320974	0.276261	0.297429	0.228669	4.1389e-11
CHI3L1	0.115738	0.238891	0.203714	0.262219	0.163139	0.366423	0.362999	0.171367	0.143157	0.228642	5.33329e-13
SSBP1	0.241503	0.108314	0.244682	0.12682	0.215215	0.350659	0.311165	0.22197	0.216087	0.22852	6.02441e-18
METTL1	0.330453	0.157683	0.0876595	0.0623656	0.188296	0.308974	0.365179	0.149306	0.381022	0.228479	7.75131e-09
SLC2A5	0.237346	0.145457	0.0743712	0.368328	0.163504	0.3353	0.442762	0.104691	0.160688	0.22846	3.13227e-07
TRPM2	0.208085	0.16824	0.132927	0.18381	0.301562	0.323344	0.362326	0.0958824	0.26173	0.228381	2.79842e-11
DUSP12	0.2637	0.153265	0.286308	0.156625	0.332863	0.207333	0.387463	0.204591	0.0448	0.228331	1.00124e-10
FUT3	0.182737	0.243509	0.279993	0.117825	0.242241	0.327447	0.347818	0.102832	0.203749	0.228291	4.202e-13
SFN	0.169992	0.262478	0.130169	0.0561262	0.296286	0.219518	0.398115	0.182658	0.280891	0.22827	4.60386e-12
WBSCR22	0.312947	-0.00228469	0.346005	0.189491	0.159486	0.270878	0.474208	0.15454	0.131771	0.228257	2.07416e-06
HPCAL1	0.296343	0.0448943	0.3347	0.236346	0.286186	0.126876	0.387828	0.111978	0.243684	0.228163	1.08132e-08
TCP11L1	0.138982	0.140701	0.234909	0.151527	0.142022	0.236707	0.480717	0.131003	0.360473	0.228105	2.09662e-07
ASS1	0.14654	0.216586	0.0966368	0.226744	0.190925	0.222631	0.325103	0.269619	0.263619	0.227783	2.47179e-26
ZNF473	0.309228	0.205139	0.298525	0.255343	0.239252	0.0689951	0.462188	0.0633042	0.146301	0.227668	7.74817e-07
PSMB3	0.256853	0.171785	0.273251	0.161247	0.299901	0.197434	0.30497	0.0923093	0.318082	0.227559	6.19076e-14
DCK	0.248251	0.125288	0.295947	0.288715	0.245524	0.233984	0.330712	0.0564889	0.263142	0.227491	2.8319e-11
GLMN	0.0146347	0.284485	0.302217	0.265219	0.212907	0.218639	0.407069	0.172455	0.129727	0.227453	7.78991e-11
C17orf53	0.130712	0.109731	0.00420726	0.271917	0.420993	0.15774	0.518464	0.158012	0.19867	0.227439	4.23859e-05
PDAP1	0.182683	0.119528	0.326681	0.0182865	0.218717	0.299625	0.370975	0.219707	0.254764	0.227355	2.47114e-11
FUT4	0.10478	0.176354	0.258548	0.394227	0.193822	0.264815	0.298059	0.162072	0.204416	0.227353	9.84808e-17
PHTF2	0.16134	0.140534	0.354237	0.239157	0.246518	0.210515	0.355496	0.083706	0.273528	0.227331	1.97489e-11
SH3BP1	0.111077	0.352907	-0.0562401	0.0605348	0.29673	0.437401	0.442566	0.144127	0.169257	0.227287	4.57739e-05
ZFP64	0.176336	0.149868	0.300199	0.0392271	0.248553	0.271056	0.508459	0.113517	0.192726	0.227246	1.64856e-06
LYN	0.151795	0.227979	0.196517	0.277186	0.251746	0.383374	0.263507	0.133108	0.144113	0.227197	1.80341e-14
CHST11	0.0513801	0.226209	0.126925	0.35494	0.270641	0.361738	0.287296	0.191159	0.117861	0.227154	1.43983e-11
ATP6V1F	0.243951	0.108066	0.362789	0.0134769	0.248869	0.216943	0.390804	0.153606	0.291008	0.227108	4.20285e-09
SART1	0.307913	0.259054	0.114642	0.0805481	0.244895	0.333916	0.308229	0.189628	0.17238	0.227052	1.10717e-15
B4GALT3	0.0418839	0.184615	0.231533	0.161345	0.0013898	0.324796	0.518666	0.287592	0.22146	0.227046	1.9705e-05
BNIP3	0.20507	0.135126	0.346011	0.224383	0.141849	0.231601	0.428353	0.161215	0.175377	0.226971	8.11274e-11
XPO1	0.294366	0.212693	0.205249	0.327364	0.0525364	0.154475	0.300357	0.360914	0.119262	0.226738	5.11884e-09
C8orf30A	0.424884	0.252752	0.0463351	0.202717	0.382968	-0.021823	0.278852	0.104641	0.343	0.226736	8.73167e-06
CHST2	0.2053	0.280854	0.139976	0.216517	0.15962	0.332264	0.302278	0.201385	0.174838	0.226721	1.3709e-22
DERA	0.247667	0.0836261	0.27458	0.228687	0.180022	0.241957	0.320986	0.148443	0.344478	0.226276	1.82333e-14
CDC34	0.317907	0.17722	0.184295	0.140624	0.278099	0.275984	0.309611	0.20292	0.144635	0.226258	8.56519e-24
EFNA4	0.221536	0.134738	0.185638	0.0512245	0.322225	0.186758	0.382743	0.257317	0.239255	0.226215	4.15151e-12
NUDT3	0.158052	0.25997	0.0738641	0.0452666	0.27468	0.192108	0.492423	0.315792	0.139767	0.226024	9.70281e-07
PARL	0.249874	0.0710441	0.234397	0.206713	0.102612	0.24815	0.467529	0.21633	0.220331	0.225982	1.65119e-08
MLLT11	0.059742	0.222675	0.321474	0.10872	0.209691	0.242147	0.356336	0.221964	0.2342	0.225937	1.28233e-16
PPP1CA	0.318242	0.0390631	0.240798	0.110457	0.29997	0.388409	0.299846	0.0691765	0.257782	0.225843	3.3957e-07
POLR3C	0.159653	0.143163	0.224436	0.103446	0.205912	0.34968	0.389819	0.307704	0.0869862	0.22581	1.74359e-09
TXNL4B	0.326527	0.0920597	0.0144216	0.138197	0.311766	0.125278	0.540907	0.0249914	0.386718	0.22552	0.000377209
AUP1	0.268377	0.142193	0.221667	0.0154294	0.321122	0.28058	0.397427	0.157622	0.194772	0.22547	1.37053e-09
CRELD2	0.399324	0.0762345	0.0185513	0.152919	0.248	0.352359	0.414424	0.0777379	0.260108	0.225466	4.54157e-06
CDKN2D	0.155263	0.102273	0.388986	0.104782	0.248751	0.281436	0.395474	0.108437	0.227527	0.225451	1.30138e-08
DYSF	-0.0426587	0.1789	0.425589	0.186183	0.198761	0.317716	0.278069	0.206744	0.230259	0.225431	3.32984e-10
ISG20	0.168693	0.232971	0.284254	0.185176	0.210391	0.316406	0.350652	0.0499152	0.237711	0.225416	1.83567e-10
BOLA1	0.296078	0.24959	0.233434	-0.0895672	0.281045	0.215583	0.446716	0.172574	0.181862	0.225292	3.67775e-07
SDHC	0.313649	0.103028	0.253635	0.0489585	0.253956	0.27826	0.428786	0.120966	0.213403	0.225252	2.07503e-08
UTP18	0.266818	0.0573299	0.266878	0.24388	0.202556	0.258219	0.457942	0.0195862	0.248408	0.225176	3.23599e-06
DBN1	0.190828	0.196446	0.146969	0.101986	0.273777	0.175404	0.323745	0.246067	0.297996	0.225161	1.76766e-21
CLPP	0.321735	0.142005	0.369859	0.0427109	0.259469	0.288124	0.377774	0.0606396	0.158663	0.22484	2.42639e-07
STK38	0.189753	0.205311	0.311395	0.231659	0.25949	0.187481	0.251205	0.206822	0.20318	0.224824	4.86404e-30
RANBP17	0.20685	0.201223	0.24598	0.280644	0.176459	0.198168	0.338252	0.196483	0.229208	0.224823	4.86682e-30
TREM1	0.122904	0.227633	0.275665	0.187823	0.258871	0.0905533	0.423646	0.176221	0.234668	0.224789	2.6339e-11
KATNB1	0.212427	0.139603	0.139556	0.227925	0.26527	0.216058	0.385536	0.10931	0.322917	0.224783	1.53403e-11
PDK3	0.107737	0.218947	0.39399	0.227194	0.183265	0.358822	0.173547	0.163495	0.190227	0.224749	2.09979e-13
LAS1L	0.20235	0.301871	0.308813	0.111218	0.1097	0.332477	0.278986	0.225704	0.129197	0.22464	7.19557e-14
FMR1	0.149383	0.136524	0.357534	0.278682	0.168383	0.136808	0.254982	0.200658	0.357174	0.22457	1.64724e-14
ADAM17	0.21059	0.176174	0.298321	0.32405	0.0988223	0.169223	0.376801	0.207887	0.182958	0.224518	1.43574e-13
MX1	0.258826	0.217928	0.195917	0.233678	0.217657	0.36691	0.215618	0.167372	0.163658	0.224315	5.20948e-23
SETD8	0.242623	0.0632444	0.257145	0.2007	0.25361	0.276896	0.42483	0.14966	0.14197	0.224154	1.00621e-09
CSNK2A1	0.27232	0.019305	0.326288	0.156121	0.222843	0.350964	0.360051	0.147164	0.158989	0.223966	1.16337e-08
VPS35	0.26915	0.242691	0.0560174	0.204048	0.287232	0.203041	0.227835	0.175815	0.331213	0.223812	1.82487e-19
COX7A2	0.240568	0.0395348	0.320907	0.0736243	0.204567	0.157541	0.498527	0.163609	0.279186	0.223548	2.80419e-06
SLC11A1	0.238332	0.0828919	0.0545557	0.185463	0.305095	0.3098	0.496864	0.00537941	0.285619	0.223351	7.65705e-05
PSMB1	0.27677	0.188333	0.040624	0.150114	0.260353	0.218679	0.520153	0.152406	0.151251	0.223268	1.56801e-06
GNAS	0.298434	0.27273	0.190836	0.133064	0.30166	0.294859	0.264577	0.109229	0.151962	0.223203	7.41118e-15
RNPS1	0.320198	0.257514	0.0371722	0.0934638	0.190437	0.212996	0.358162	0.10795	0.40575	0.223127	8.00022e-08
SOX4	0.222606	0.267134	-0.0132805	0.0783519	0.281335	0.254311	0.269082	0.261522	0.306245	0.223047	2.52926e-12
TPD52L1	0.277343	0.191728	0.166408	0.171836	0.218277	0.223044	0.333311	0.262961	0.118453	0.222935	1.58568e-24
HIST1H3B	0.177947	0.0739351	0.367882	0.150471	0.255063	0.343585	0.364273	0.0747908	0.188453	0.222894	9.75398e-08
ACBD3	0.133299	0.0860702	0.278722	0.147619	0.318127	0.198208	0.282244	0.241738	0.270912	0.222691	7.98019e-17
COPA	0.186549	0.0357764	0.315788	0.200752	0.299465	0.376927	0.234858	0.219695	0.108258	0.222541	7.77407e-10
ABCC1	0.210939	0.262471	0.101899	0.251867	0.368588	0.0576257	0.299083	0.166863	0.257824	0.222456	1.08763e-10
ACTL8	0.293238	0.30324	0.156023	0.214105	0.205525	0.162133	0.262705	0.203809	0.224402	0.22235	2.10179e-29
LRRC41	0.153948	0.0691092	0.212996	0.379404	0.274991	0.238357	0.344508	0.16831	0.153042	0.222329	2.05011e-11
FXR1	0.0855785	0.167386	0.333859	0.171652	0.192708	0.178241	0.334064	0.212631	0.301747	0.222323	3.65508e-17
ERO1L	0.285702	0.0663957	0.256184	0.184099	0.255629	0.14159	0.509601	-0.0740941	0.338861	0.222153	0.000415353
TOMM22	0.195474	0.0574978	0.25999	0.175026	0.259189	0.30893	0.516776	0.0613711	0.123069	0.222085	2.52798e-05
ISG15	0.253643	0.216359	0.215061	0.15775	0.248778	0.34407	0.26423	0.119547	0.198714	0.222076	1.48909e-18
PHLDA2	0.149028	0.135538	0.268228	0.205524	0.0846998	0.291194	0.452742	0.153847	0.238173	0.22202	2.16869e-08
CFL1	0.426372	0.280649	-0.0349224	0.137965	0.277205	0.35033	0.269313	0.0695442	0.196543	0.221974	1.07909e-06
SEC61A2	0.155776	0.163415	0.390686	0.278138	0.248425	0.0987963	0.406344	0.110143	0.143821	0.22185	2.95579e-08
USP5	0.097853	0.154696	0.302222	0.14393	0.282032	0.349102	0.332957	0.192815	0.0941305	0.221707	2.03606e-11
SIP1	0.316386	0.040479	0.298908	0.316279	0.238792	0.0301613	0.471375	0.122536	0.146966	0.221703	9.92036e-06
PTK2	0.292649	0.157606	0.279967	0.236932	0.265065	0.0919744	0.266668	0.180314	0.284607	0.221645	1.75311e-20
STAG3	0.21105	0.160585	0.32298	0.248265	0.217939	0.266176	0.333625	0.121315	0.154146	0.221368	2.42216e-16
MRPL35	0.314017	0.109958	0.418082	0.173831	0.233352	0.203477	0.333417	0.0866574	0.146677	0.221306	4.78662e-09
NDUFAB1	0.280907	0.172023	0.272139	0.0746618	0.165267	0.243813	0.417757	0.0938678	0.273781	0.221294	5.37082e-09
HTATSF1	0.209743	0.0532893	0.375084	0.275817	0.267692	0.0431264	0.362255	0.170076	0.239209	0.221244	2.48139e-08
C20orf27	0.181619	0.141727	0.357358	0.0811711	0.273355	0.295223	0.367256	0.193876	0.0696583	0.221168	7.92885e-10
STK3	0.103967	0.234158	0.350332	0.294946	0.253958	0.125966	0.274189	0.121516	0.25261	0.221061	2.08573e-14
ZDHHC13	-0.00293427	0.317406	0.292972	0.120532	0.254147	0.335628	0.341547	0.201658	0.0606737	0.220954	1.05792e-08
HMGCS1	0.269757	0.0831329	0.141315	0.261589	0.370408	0.0121742	0.420043	0.17981	0.223796	0.220906	1.34057e-06
CXCR4	0.206625	0.0596878	0.190179	0.292609	0.268575	0.326054	0.272843	0.21533	0.139948	0.220783	9.2971e-15
PSMA2	0.301218	0.097964	0.283097	0.054037	0.189104	0.294025	0.416975	0.060423	0.282427	0.220711	6.67242e-07
VCP	0.355063	0.111886	-0.0113916	0.230491	0.377006	0.200535	0.203264	0.277107	0.20198	0.220599	4.49156e-09
SAR1A	0.144131	0.0858958	0.282457	0.143491	0.213443	0.348265	0.47559	0.113158	0.140134	0.220543	1.74323e-06
FABP5	0.201579	0.270201	0.0528252	0.234517	0.178434	0.219495	0.324894	0.313309	0.120904	0.220502	1.32586e-13
RAB7L1	0.23496	0.202646	0.218168	0.315082	0.236004	0.151188	0.318386	0.173038	0.206118	0.220486	6.25591e-29
RSRC1	0.0997911	0.207512	-0.0127135	0.249247	0.376872	0.188028	0.42747	0.288088	0.0817826	0.22048	1.55611e-06
SLC25A44	0.0755724	0.23099	0.195068	0.118547	0.360445	0.216492	0.375781	0.214082	0.122971	0.220306	9.69072e-11
FAM49B	0.135298	0.117108	0.448208	0.213264	0.159983	0.395055	0.295273	0.171302	0.0175019	0.220294	1.08182e-06
VRK2	0.16798	0.254047	0.151866	0.303976	0.15472	0.326236	0.3097	0.197693	0.0932721	0.22015	3.28891e-15
IGF2BP3	0.17168	0.160325	0.150511	0.28371	0.217157	0.254158	0.398229	0.171326	0.157387	0.219983	1.4341e-14
RCE1	0.197266	0.242456	0.317354	0.245374	0.243768	0.203553	0.457847	0.0633562	-0.0125214	0.219736	4.5147e-06
MOSPD1	0.237092	0.0587332	0.369218	0.190191	0.21591	0.0476268	0.373321	0.1695	0.317665	0.219574	4.84855e-08
IL32	0.064067	0.24284	0.228783	0.191058	0.260738	0.303333	0.2994	0.141222	0.205555	0.219461	2.26108e-18
ELF4	0.0948547	0.34483	0.0426294	0.120461	0.298517	0.331928	0.368109	0.122939	0.185528	0.219377	9.54049e-08
FAIM	0.226019	0.196539	0.235866	0.188417	0.178354	0.314958	0.283872	0.192225	0.174775	0.219301	1.24527e-28
RPS7	0.295342	0.124492	0.222232	0.142716	0.195817	0.125455	0.435387	0.153404	0.279422	0.21924	1.45959e-09
TATDN2	0.27344	0.236719	0.222704	0.158956	0.0458909	0.207617	0.434795	0.1712	0.219572	0.219152	3.81389e-09
COL9A3	0.1132	0.250599	0.217852	0.0917474	0.126594	0.285265	0.350377	0.256523	0.213839	0.219139	1.00464e-14
ATG5	0.260177	0.194385	0.340553	0.307492	0.195486	-0.248923	0.45442	0.117299	0.323339	0.219071	0.000932013
IL1R2	0.127171	0.228376	0.172976	0.336025	0.152975	0.209547	0.377026	0.140366	0.222128	0.218494	2.09968e-13
TIMM8B	0.220425	0.0347303	0.296929	0.0200374	0.182405	0.0906018	0.509894	0.27072	0.285935	0.218422	2.81556e-05
KIAA1609	0.160937	0.298451	0.0447301	0.185401	0.224695	0.278281	0.317911	0.177455	0.218314	0.218276	1.18608e-16
CCT2	0.390348	0.0378428	0.281304	0.236068	0.190995	0.108091	0.367887	0.193843	0.184016	0.218272	3.02977e-09
OAS2	0.236925	0.112756	0.242527	0.253143	0.242813	0.367944	0.259532	0.0992096	0.168498	0.218202	7.19733e-12
SERPINB8	0.17036	0.329276	0.110944	0.108764	0.294961	0.230719	0.427751	0.0667347	0.183049	0.218011	4.13527e-07
KLK6	0.199825	0.227244	0.0887271	0.198228	0.147434	0.32122	0.372281	0.162654	0.218565	0.217957	3.54059e-13
MAFG	0.16964	0.291155	0.0361254	0.250415	0.231416	0.201663	0.337392	0.215587	0.168453	0.21785	1.75256e-16
TRIT1	0.185386	0.209044	0.143065	0.28042	0.161776	0.139355	0.369886	0.333618	0.093136	0.217809	3.26552e-10
ITPR3	0.113842	0.20912	0.226362	0.17558	0.207202	0.388753	0.32583	0.183716	0.0853601	0.21777	2.49476e-11
CASP3	0.211577	0.114775	0.374298	0.283129	0.162899	0.130348	0.40699	0.153387	0.133635	0.217642	5.81615e-09
HOXB13	0.208787	0.0574821	0.311883	0.171811	0.282776	0.328484	0.372332	0.0756669	0.141319	0.217457	1.40867e-07
RPS19	0.298429	0.132166	0.109037	0.210172	0.2337	0.105844	0.448467	0.104537	0.30114	0.217184	2.06509e-07
OGFOD1	0.244783	0.0936124	0.242892	0.171399	0.111742	0.273557	0.262122	0.187789	0.377821	0.217137	1.46646e-12
NBN	0.201569	0.252753	0.176777	0.341057	0.248372	0.0678484	0.246149	0.205909	0.224303	0.217037	4.10976e-19
POLE	0.209706	0.28789	0.00317967	0.2159	0.423193	0.0139047	0.412449	0.186963	0.141543	0.216881	1.88841e-05
TRMT12	0.24398	0.203911	0.26347	0.120616	0.190901	0.201488	0.414312	0.127461	0.19314	0.216831	5.94809e-12
FGD1	0.107988	0.245061	0.110316	0.15074	0.232581	0.173767	0.314899	0.302628	0.200782	0.216776	3.0515e-17
CARS	0.266934	0.2176	0.0127457	0.130696	0.163561	0.251801	0.456744	0.191478	0.213696	0.216436	3.09337e-08
NONO	0.259347	0.0587044	0.258618	0.22281	0.23213	0.243372	0.348134	0.146937	0.205709	0.216025	3.92232e-14
NCF2	0.0870192	0.221997	0.33482	0.310204	0.216894	0.26362	0.298702	0.0469315	0.174823	0.215938	1.2297e-09
PSMD3	0.252203	0.204793	0.316958	0.296239	0.299022	0.162193	0.197761	0.0202013	0.234723	0.215781	2.54625e-09
PRPF3	0.106813	0.191076	0.0308958	0.255911	0.209913	0.504205	0.261345	0.31133	-0.00912211	0.215741	4.46349e-05
NPLOC4	0.181106	0.193981	0.214222	0.142904	0.33214	0.280732	0.216348	0.139456	0.223929	0.215687	6.58244e-20
GPS1	0.307481	0.0779267	0.329746	0.151344	0.310284	0.325351	0.244024	0.109142	0.0955844	0.215612	6.38789e-09
KHK	0.210935	0.174325	0.222413	0.152743	0.283476	0.153528	0.366723	0.185101	0.176554	0.215428	5.32027e-18
CBR3	0.0778592	0.130538	0.196541	0.0859836	0.327678	0.29943	0.353194	0.179832	0.223985	0.215428	1.09215e-10
FTSJ3	0.233022	0.193727	0.268388	0.113956	0.217355	0.287003	0.308617	0.157291	0.181027	0.215306	2.09081e-23
CYCS	0.103111	0.338684	0.455285	0.415347	0.129305	-0.25053	0.249526	0.357365	0.0814414	0.215281	0.00247416
PDIA5	0.241696	0.0736552	0.138917	0.210497	0.159385	0.2473	0.392061	0.276746	0.166907	0.215251	4.15364e-11
TSSC1	0.207642	0.0753645	0.216022	0.158472	0.281317	0.220509	0.54995	0.014862	0.162158	0.215183	0.000169606
WDR45L	0.247774	0.240929	0.115952	0.156135	0.183419	0.270226	0.214147	0.19299	0.302574	0.215093	1.38534e-27
MARCKSL1	0.326932	0.207917	0.0462989	0.057338	0.269406	0.161126	0.374204	0.142407	0.324133	0.21508	1.26399e-08
ECE2	0.370217	0.111446	-0.115814	0.102418	0.340456	0.0904966	0.624115	-0.023639	0.317748	0.215068	0.00569417
SLC35C1	0.272037	0.154955	0.0234533	0.135309	0.301302	0.299835	0.319953	0.102714	0.301085	0.214981	4.65331e-09
ZBTB5	0.173954	0.215261	0.144887	0.143428	0.203401	0.121452	0.45906	0.210845	0.219542	0.214949	1.21709e-09
CD163	0.11495	0.110917	0.292525	0.331217	0.224465	0.263996	0.334209	0.0714833	0.202073	0.214865	9.35938e-10
MALT1	0.160458	0.180876	0.253322	0.312371	0.160464	0.311027	0.330558	0.135945	0.0980888	0.214582	1.36146e-12
POGK	0.187245	0.0605128	0.284803	0.17144	0.279843	0.160464	0.245268	0.244233	0.278762	0.214581	3.98401e-17
TOMM34	0.252934	0.127475	0.102068	0.0626655	0.266596	0.200386	0.443349	0.174881	0.260192	0.214423	1.92687e-08
RSAD2	0.188721	0.19875	0.257495	0.221668	0.249999	0.31736	0.181547	0.177919	0.145906	0.214415	2.033e-27
COX4I1	0.23859	0.0573116	0.0336006	0.199263	0.168023	0.245958	0.43458	0.166361	0.352258	0.214386	5.17733e-07
MTMR12	0.175593	0.161612	0.0648716	0.306109	0.250747	0.152057	0.469574	0.117591	0.198152	0.21423	3.31394e-07
SMNDC1	0.165321	0.114384	0.313844	0.210395	0.109239	0.176155	0.365754	0.143061	0.33988	0.214205	5.38566e-10
PSME2	0.251801	0.117467	0.143702	0.190123	0.241297	0.366477	0.324309	0.0648894	0.22647	0.214185	6.73366e-09
ATP5G1	0.186506	0.15038	0.212288	0.04042	0.283212	0.190837	0.439239	0.140723	0.24869	0.214162	1.80497e-08
CCNB1IP1	0.17686	0.190191	0.231186	0.025337	0.16976	0.0926613	0.445207	0.296889	0.247148	0.214074	1.93641e-07
GALNT3	0.0449914	0.109265	0.325747	0.262296	0.224262	0.242342	0.323862	0.0931464	0.295503	0.214073	7.88858e-10
AATF	0.319239	0.158286	0.163534	0.163562	0.25563	0.190084	0.330729	0.109492	0.270188	0.214017	1.80259e-14
RIPK4	0.203394	0.236381	0.0384974	0.179824	0.128625	0.229822	0.319002	0.207255	0.343534	0.213729	3.3934e-13
TRIM26	0.195767	0.135108	0.119767	0.163921	0.360247	0.391069	0.289482	0.10631	0.124585	0.213717	1.2621e-07
PREB	0.338322	0.0619952	0.212744	0.146204	0.235083	0.27322	0.425549	0.0868607	0.138944	0.213483	3.51672e-07
KIF2A	0.192017	0.108103	0.304034	0.260997	0.176769	0.215744	0.43792	0.0423901	0.186418	0.213444	5.4626e-07
UTP6	-0.00346213	0.189007	0.30082	0.211177	0.134609	0.252112	0.412118	0.235736	0.136765	0.21342	3.82066e-09
TOR3A	0.143235	0.162342	0.290852	0.00791301	0.314735	0.229204	0.440642	0.132194	0.155107	0.21329	4.62405e-07
PSMD10	0.32677	0.0472368	0.305652	0.156345	0.106853	0.134042	0.405231	0.194908	0.252108	0.213258	4.42365e-08
XRCC3	0.183458	0.292045	0.190723	0.0525675	0.353475	0.0752828	0.424884	0.116507	0.188974	0.213244	1.46528e-06
HSP90AB1	0.373076	0.0474291	0.32038	0.234627	0.0943909	0.319994	0.206467	0.140394	0.22313	0.21316	3.48039e-09
ZNF232	0.195217	0.171219	0.172803	0.0803257	0.272864	0.234935	0.388546	0.271041	0.0704677	0.213097	2.26802e-10
TRMU	0.153829	0.149121	0.207566	0.0306675	0.379935	0.212536	0.347218	0.209839	0.167236	0.213034	1.85752e-09
PSMC3	0.167584	-0.0136876	0.28642	0.194251	0.206402	0.284266	0.355828	0.1943	0.231219	0.213021	1.20441e-09
MINA	0.155668	0.118906	0.300391	0.387754	0.110754	0.060792	0.237277	0.2607	0.287614	0.212978	2.1856e-09
GPR37	0.127987	0.173763	0.267661	0.312184	0.174262	0.329372	0.316163	0.0966675	0.126736	0.212933	9.77595e-11
TTC27	0.205047	0.18749	0.29402	0.255841	0.200469	0.308298	0.261196	0.123321	0.131998	0.212886	1.89131e-18
RPS6KB2	0.247921	0.196678	0.120318	0.140201	0.289109	0.202385	0.3411	0.134634	0.235997	0.212885	5.41893e-16
TMEM180	0.216265	0.263716	0.0389502	0.208458	0.213138	0.11353	0.474885	0.0823038	0.269544	0.212658	2.86378e-06
C8orf55	0.328457	0.164106	0.174041	0.225296	0.277124	0.289416	0.240077	0.0416014	0.210262	0.212542	1.30436e-10
MAPK13	0.290799	0.0926528	0.28007	0.123524	0.257596	0.190184	0.3661	0.135147	0.197303	0.21254	8.47279e-12
CSRP2	0.0221068	0.251689	0.108334	0.227472	0.0781192	0.314165	0.361113	0.349976	0.126243	0.212503	5.6815e-07
GTF3C5	0.176013	0.107904	-0.0515199	0.185705	0.314943	0.325333	0.459462	0.140285	0.193024	0.212296	1.02154e-05
AGK	0.158763	0.255989	0.221318	0.284376	0.187592	0.0397946	0.448695	0.165605	0.128545	0.212238	1.30421e-07
GRB2	0.233764	0.165179	0.267037	0.160174	0.287232	0.337154	0.18561	0.0838224	0.207095	0.212047	1.85926e-12
C18orf8	0.171596	0.0909942	0.326776	0.249508	0.190702	0.258591	0.344379	0.159388	0.133155	0.211946	4.56012e-13
YBX2	0.391167	0.276453	0.0306998	0.200599	0.261378	0.110535	0.235874	0.0823956	0.323243	0.211877	3.33705e-08
NXT2	0.231688	0.00721129	0.421329	0.280779	0.148172	0.154424	0.363966	0.134864	0.174734	0.21173	4.03911e-07
UBE2N	0.278892	0.0968248	0.214722	0.141382	0.231286	0.21937	0.423408	0.0619916	0.238592	0.211476	9.20719e-08
NRD1	0.00579981	0.261743	0.422561	0.225576	0.12519	0.348109	0.165389	0.255083	0.0448742	0.211315	3.82819e-07
METAP1	0.238302	0.170436	0.196778	0.148149	0.100101	0.244287	0.373819	0.213542	0.210742	0.211274	4.05022e-15
PGRMC1	0.241032	0.0687367	0.284689	0.314145	0.182178	0.192282	0.288324	0.187281	0.19892	0.211028	1.34894e-17
KHSRP	0.271393	0.309908	0.0958561	0.156789	0.220299	0.287828	0.144097	0.216988	0.151413	0.210977	5.87576e-19
C15orf39	0.200344	0.26346	0.11219	0.26557	0.268406	0.194712	0.271309	0.00922014	0.319715	0.210924	3.47394e-08
RNMT	0.181087	0.194982	0.200681	0.262045	0.230981	0.0203232	0.416053	0.182672	0.19632	0.210766	4.24134e-09
CINP	0.285227	0.0287085	0.373527	0.0688584	0.195784	0.189539	0.396336	0.0152037	0.332208	0.210567	3.30296e-05
ATIC	0.367261	0.0642516	0.234707	-0.0179393	0.226041	0.295145	0.405111	0.0524907	0.250941	0.2105	1.30035e-05
RBMX2	0.271424	0.168853	0.117439	0.00741403	0.248921	0.0633313	0.416614	0.236739	0.319555	0.210366	4.55394e-07
POLR2C	0.213697	0.0539311	0.305492	0.198525	0.151386	0.225155	0.384324	0.0980587	0.277476	0.210235	1.12306e-08
LSM5	0.1992	0.159781	0.285039	0.115373	0.269834	0.0809645	0.44145	0.0923729	0.232723	0.210067	3.81516e-07
GMPR	0.233719	0.255216	0.16575	0.314507	0.254144	0.152546	0.247255	0.150774	0.177503	0.209848	2.59837e-26
CSK	0.277877	0.169076	-0.00586963	0.168365	0.313773	0.318119	0.239499	0.14207	0.233231	0.209619	1.35925e-10
RRP9	0.160726	0.177046	0.264585	0.10033	0.243666	0.19905	0.491315	0.183818	0.0167071	0.209357	2.98682e-06
IFI44	0.187051	0.210252	0.142344	0.261487	0.175728	0.33356	0.235932	0.200866	0.111012	0.209278	7.17111e-21
STEAP3	0.12185	0.315069	-0.0269125	0.218077	0.222779	0.254735	0.364298	0.224603	0.118223	0.209242	4.81835e-09
ACOT9	0.0850988	0.0525041	0.201263	0.280789	0.186956	0.215903	0.362602	0.205047	0.267138	0.209232	1.68077e-11
IMMT	0.210638	0.194951	0.203187	0.251417	0.282077	0.238914	0.340197	0.179548	-0.0337558	0.209165	8.40946e-10
KPNA3	0.242574	0.136185	0.140321	0.284043	0.190813	0.186917	0.287365	0.228556	0.186048	0.209099	3.92183e-26
NDUFA8	0.205856	0.0901665	0.239014	0.0474805	0.247939	0.228276	0.422669	0.129904	0.247415	0.209021	2.96834e-08
PLEKHG6	0.165416	0.232551	0.161093	0.0934032	0.188005	0.320079	0.335427	0.160083	0.180119	0.208408	9.75484e-15
C1orf38	0.170616	0.23072	0.258165	0.26223	0.176519	0.298661	0.258811	0.0889214	0.174697	0.208119	4.70676e-16
CD86	0.17113	0.120252	0.273881	0.254856	0.226545	0.254242	0.346039	0.0571009	0.191716	0.208003	3.89006e-10
GNB1L	0.288485	0.183476	0.334781	0.0911988	0.202653	0.187204	0.247545	0.13881	0.260655	0.207957	4.74885e-18
TBC1D22B	0.214216	0.136622	0.190301	0.136328	0.311992	0.302604	0.338855	0.0816367	0.148874	0.207938	1.86907e-09
SRP72	0.219682	0.0202764	0.26122	0.254286	0.145659	0.19463	0.413923	0.153714	0.215287	0.207922	1.99814e-08
MTMR2	0.018969	0.167948	0.161124	0.30445	0.161854	0.163684	0.412429	0.236638	0.191561	0.207914	1.80824e-09
PTPN2	0.0662094	0.325621	0.276578	0.282751	0.143741	0.0985486	0.330408	0.162762	0.171785	0.207872	1.42388e-10
HSPBP1	0.354269	0.242751	0.280796	0.122501	0.280154	0.131299	0.234328	0.114933	0.158117	0.207858	2.10802e-13
TXNDC9	0.223483	-0.0264969	0.244442	0.185875	0.32117	0.149371	0.43378	0.112969	0.207518	0.207794	5.45615e-06
UBE2D1	0.113918	0.0774484	0.31341	0.228241	0.146968	0.235309	0.374007	0.130878	0.252043	0.207671	6.16239e-10
MAP2K1	0.302909	0.126418	0.267989	0.252981	0.210803	0.187513	0.334574	0.0112211	0.2178	0.207671	3.28316e-08
RFXANK	0.260833	0.149294	0.283993	0.0389832	0.256281	0.212428	0.275255	0.181189	0.213655	0.207668	1.28272e-18
HEATR2	0.323847	0.216408	0.11229	0.0534498	0.25756	0.206496	0.25297	0.175716	0.255817	0.207472	1.32041e-17
NOL12	0.113893	0.209777	0.266789	0.0834255	0.283102	0.283227	0.421208	0.0981512	0.0695885	0.20745	5.64772e-07
DUSP2	0.117565	0.274986	0.0654491	0.260691	0.17979	0.373135	0.318802	0.166387	0.0623591	0.207434	1.47369e-08
MCTS1	0.268786	0.0299684	0.330377	0.105897	0.104447	0.241955	0.409357	0.130531	0.245013	0.207321	6.00886e-07
PGBD5	0.156071	0.263573	0.0479286	0.237911	0.10744	0.381408	0.327338	0.18824	0.111923	0.207297	1.78363e-08
NMB	0.127533	0.187345	0.203492	0.148789	0.139241	0.244073	0.462208	0.156102	0.16086	0.207141	2.24558e-08
SOAT1	0.0520676	0.213078	0.193735	0.261712	0.0992047	0.307637	0.345425	0.1787	0.178166	0.206981	9.91581e-12
NUP88	0.16485	0.20688	0.362948	0.11296	0.132262	0.350968	0.128794	0.220356	0.162333	0.206828	1.61963e-11
TOP3A	0.110884	0.0644562	0.262873	0.162201	0.25594	0.278606	0.481544	0.119862	0.0826925	0.206825	8.33227e-06
KIAA0664	-0.0149299	0.299196	0.059191	0.236772	0.236641	0.236741	0.365165	0.310732	0.0459939	0.20677	5.81849e-07
ADIPOR1	0.334477	0.0559098	0.257244	0.109992	0.27006	0.212095	0.344117	0.0210192	0.268728	0.206716	1.18508e-06
GORASP2	0.263525	0.00580649	0.0941703	0.230376	0.226884	0.306317	0.31754	0.169116	0.23858	0.206637	1.02631e-09
HIST1H3F	0.249908	0.117109	0.305414	0.17004	0.167491	0.210363	0.417558	0.10574	0.126156	0.206349	1.38272e-08
NIF3L1	0.358119	0.0380399	0.216106	0.120479	0.217205	0.173138	0.476846	0.0549034	0.185818	0.206315	2.57582e-05
HIRA	0.116778	0.0614888	0.323826	0.317299	0.0829637	0.194139	0.267251	0.118189	0.37952	0.206187	1.86046e-07
FN3KRP	0.207116	0.103852	0.206223	0.238687	0.260921	0.231284	0.289595	0.120209	0.238232	0.205908	1.18908e-18
EMD	0.401548	0.218443	0.176324	0.0787512	0.313259	0.235885	0.212331	0.0593846	0.170765	0.205761	1.33329e-08
MMP9	0.258947	0.253946	0.258881	0.198267	0.167922	0.170197	0.322781	-0.0277352	0.27666	0.205752	6.03097e-07
SLC16A1	0.0560329	0.146258	0.0931199	0.198769	0.133571	0.240336	0.424138	0.28869	0.200538	0.205703	3.88936e-08
ELOVL1	0.183762	0.0847796	0.285583	0.154532	0.276844	0.214933	0.364594	0.0838509	0.207714	0.205632	1.91517e-09
FTSJ1	0.290269	0.0908318	0.240905	0.134394	0.273854	0.0736385	0.363707	0.224136	0.152488	0.205514	6.07288e-10
C11orf9	0.23378	0.134419	0.315823	0.19523	0.0723815	0.274936	0.39577	0.113325	0.125953	0.20547	5.59432e-08
ALAS1	0.163889	0.183533	0.215252	0.198688	0.184023	0.297487	0.435998	0.0676136	0.0852277	0.205348	5.22675e-07
MAPK14	0.280713	0.200442	0.390879	0.279611	0.13518	0.109623	0.318246	0.0573656	0.112916	0.205117	1.24356e-07
MVD	0.107112	0.203399	0.23082	0.101279	0.174304	0.266904	0.455497	0.119206	0.149515	0.205044	1.56906e-07
SLC10A3	0.152713	0.219874	0.29919	0.126989	0.160002	0.340963	0.241213	0.142279	0.160612	0.204977	5.22396e-15
FANCC	0.111955	0.220752	-0.0110684	0.225057	0.383299	0.329368	0.392446	0.153278	-0.0255596	0.204944	4.76451e-05
PALB2	0.0939262	0.206052	0.254227	0.0816511	0.262845	0.191008	0.371656	0.15642	0.184537	0.204914	2.17243e-12
BAT3	0.173835	0.173683	0.0651798	0.205232	0.143569	0.272466	0.371926	0.191032	0.209374	0.204768	4.15387e-13
NCLN	0.298983	0.222532	0.243861	0.182922	0.202374	0.110786	0.42895	0.083811	0.072867	0.204566	3.36209e-07
SETDB1	0.20536	0.258159	0.0116861	0.0753873	0.303207	0.237585	0.357886	0.224133	0.0988528	0.204529	8.24409e-09
CSPG5	0.238021	0.250932	0.0922373	0.208556	0.198391	0.180243	0.371668	0.108165	0.197965	0.20451	3.01761e-12
CDCP1	0.162163	0.116386	0.173994	0.0627235	0.291859	0.220308	0.463839	0.0735798	0.235923	0.204328	4.9432e-06
C17orf71	0.354322	0.151626	0.235554	0.168789	0.225625	0.23944	0.354771	-0.0378125	0.164266	0.204137	5.40542e-06
SLC7A11	0.197974	0.12182	0.215749	0.277183	0.229223	0.178783	0.275031	0.181377	0.19951	0.204114	5.84389e-25
GTPBP8	0.0753964	0.17962	0.0711071	0.0671887	0.0672535	0.27653	0.527715	0.245768	0.243487	0.203661	8.02703e-05
GCNT2	0.00657213	-0.000421509	0.257675	0.320752	0.16553	0.259918	0.363346	0.259351	0.158259	0.203648	4.8843e-07
PPP3R1	0.145021	0.046973	0.20475	0.196691	0.247146	0.239658	0.492709	0.143004	0.0754201	0.203643	9.20377e-06
TRIM37	0.277503	0.147555	0.249364	0.231802	0.259362	0.183724	0.21934	0.128507	0.246031	0.203634	7.5468e-25
WBP11	0.28821	0.152107	0.335613	0.166223	0.203307	0.194986	0.284413	0.0291424	0.227079	0.203181	2.13875e-09
AP2S1	0.289215	0.0460767	0.103457	0.0731801	0.277889	0.21574	0.379583	0.108844	0.314663	0.203103	5.75843e-07
C19orf2	0.0959371	0.157791	0.297605	0.235766	0.0504595	0.278459	0.3317	0.196759	0.171914	0.202708	9.05909e-11
DKK1	0.114136	0.0986286	0.191385	0.262531	0.202314	0.232819	0.239477	0.1889	0.286354	0.202684	2.05916e-24
BTBD3	0.0891955	0.194233	0.2141	0.154584	0.0981992	0.130399	0.411697	0.244005	0.244341	0.202563	2.8294e-09
PTPLA	0.0936096	0.182851	0.225325	0.159079	0.11242	0.220521	0.470382	0.212328	0.0995646	0.20247	3.79095e-07
HR	0.135199	0.235114	0.21942	0.0302602	0.237001	0.176535	0.435516	0.107709	0.208372	0.202341	1.53577e-07
ANKRD11	0.232088	0.140632	0.121209	0.0815841	0.242369	0.271603	0.18546	0.230149	0.235026	0.202153	5.5715e-23
CHFR	0.359942	0.200446	0.151426	0.288651	0.183366	0.221958	0.292511	0.0897602	0.0794277	0.202077	1.0649e-10
SUMO1	0.0687084	0.0507732	0.322831	0.112124	0.212266	0.117812	0.466631	0.122368	0.304619	0.202034	1.75589e-05
KLF11	-0.0908497	0.249152	0.209439	0.332551	0.111194	0.154701	0.375801	0.238757	0.180632	0.201944	3.12027e-07
ETV6	0.0252407	0.16985	0.0338081	0.223873	0.208662	0.394898	0.204203	0.306814	0.162344	0.201843	1.33316e-07
NHP2L1	0.265558	0.165579	0.277988	0.0646281	0.178855	0.12261	0.406069	0.201253	0.124117	0.20176	2.75888e-09
ELK4	0.0990972	0.235492	0.0664184	0.106949	0.264733	0.294281	0.436219	0.102069	0.154747	0.201736	1.21554e-06
NPC1	0.056123	0.120607	0.385333	0.19874	0.316282	0.213485	0.311029	0.0986125	0.0951323	0.201641	1.37069e-07
ABI1	0.201619	0.12918	0.194482	0.333604	0.0796042	0.30138	0.264644	0.142101	0.201011	0.201621	3.6655e-12
DNAJA3	0.35032	0.195482	0.106306	0.0859439	0.212053	0.193805	0.36545	0.0880904	0.223999	0.201523	4.06857e-09
MTF2	0.0998431	0.200746	0.0242334	0.322915	0.185558	0.307145	0.220923	0.234654	0.150944	0.201472	1.47288e-12
RPS6KC1	0.0588452	0.0725711	0.151397	0.248981	0.256524	0.157854	0.404689	0.151659	0.27377	0.201443	3.08622e-08
TRPV6	0.107652	0.119195	0.237549	0.141657	0.142088	0.374861	0.367889	0.175946	0.105986	0.201144	4.5868e-08
CALR	0.234996	0.200898	-0.092156	0.0917732	0.319342	0.259154	0.209628	0.260512	0.255965	0.201131	4.5651e-08
TCERG1	0.129222	0.109402	0.26044	0.216766	0.0898337	0.237414	0.350964	0.204512	0.204382	0.200914	8.01679e-13
SCRG1	0.140915	0.267399	0.14458	0.183178	0.10659	0.129885	0.349104	0.250972	0.189714	0.200883	5.39789e-13
VAX2	0.0434098	0.16589	0.331766	0.176355	0.21833	0.155514	0.375518	0.121771	0.201076	0.200714	1.05773e-09
SLC35F2	0.226769	0.105734	0.010882	0.233445	0.209304	0.198021	0.419663	0.206589	0.159138	0.200585	2.08237e-08
SS18L1	0.075395	0.184297	0.155873	0.257167	0.27219	-0.027785	0.342034	0.283146	0.214555	0.200338	2.58847e-07
ARPC1A	0.357751	0.10009	0.197356	0.0933981	0.101999	0.216127	0.3859	0.176739	0.1826	0.200337	8.11889e-09
LRPPRC	0.107386	0.187294	0.339335	0.22994	0.128096	0.00507883	0.315096	0.314078	0.150222	0.200298	2.71898e-07
ADAM8	0.101049	0.189946	0.256034	0.118256	0.197378	0.361941	0.366195	0.0610389	0.125557	0.20025	5.31256e-07
CTPS2	0.242971	0.0679636	0.311883	0.187148	0.168491	0.330195	0.141725	0.0953984	0.286459	0.200243	2.41952e-09
SNN	0.190113	0.254392	0.0552825	0.0937527	0.144964	0.452557	0.32588	0.058595	0.183482	0.200184	2.37052e-05
FZD5	0.235642	0.127559	0.229543	0.185396	0.17732	0.285812	0.390689	0.0880867	0.0889083	0.200136	1.90611e-08
INPP4A	0.187068	0.121545	0.193675	0.355662	0.243565	0.327696	0.228134	0.117059	0.0260269	0.199909	1.35836e-08
HIST1H2BK	0.133183	0.0951648	0.27156	0.198567	0.170794	0.217157	0.277929	0.0874567	0.360018	0.19974	7.3779e-10
DIAPH1	0.142829	0.257613	0.0458328	0.146793	0.329907	0.263311	0.244298	0.143093	0.162603	0.199703	8.10836e-12
RHOF	0.1536	0.283102	0.20919	0.182824	0.298598	0.153744	0.293938	0.0996466	0.116372	0.199651	4.52786e-12
MORC4	0.130921	0.0457866	0.297214	0.140233	0.206333	0.247053	0.249249	0.274164	0.161637	0.199572	6.56092e-13
HDDC2	0.33195	0.271995	-0.0179923	0.165015	0.271639	-0.0137963	0.349634	0.209774	0.198615	0.199495	2.0628e-06
INCENP	0.121086	0.0914048	0.238104	0.216596	0.13981	0.133493	0.464591	0.213271	0.145172	0.199485	4.41138e-07
PAQR3	0.0536429	0.223891	0.282444	0.348236	0.00940215	0.175848	0.29384	0.129922	0.279083	0.199462	1.21982e-07
HUS1	0.163167	0.109702	0.158424	0.0632589	0.260695	0.24213	0.503633	0.125299	0.116009	0.199421	1.94352e-05
SOCS1	-0.020719	0.180836	0.265347	0.178805	0.231319	0.35592	0.359336	0.0276202	0.181512	0.199395	6.59924e-06
FOXD1	0.168954	0.287829	0.107737	0.314326	0.156614	0.22486	0.248551	0.191594	0.0758552	0.199394	3.45404e-15
SPP1	0.194891	0.136149	0.157077	0.172967	0.183849	0.225138	0.280694	0.215531	0.194124	0.199348	7.22962e-24
KCNQ4	0.200528	0.134256	0.256782	0.136534	0.174368	0.0377756	0.488741	0.125787	0.214258	0.199242	9.8992e-06
GTF2E1	0.176297	0.112175	0.275276	0.133388	0.212243	0.0977755	0.430683	0.15455	0.185535	0.198958	3.18141e-08
CYB5R4	0.181342	0.00785336	0.322667	0.307693	0.209419	0.248601	0.367818	0.0241368	0.126007	0.198863	1.0208e-05
CEP70	0.163777	0.0990765	0.220185	0.16781	0.176088	0.16197	0.385205	0.225757	0.163989	0.198748	1.55152e-12
CIAO1	0.14422	0.195003	0.226254	0.0762233	0.286155	0.400534	0.26835	0.0804494	0.0778207	0.198722	8.30614e-07
ATP6V1C1	0.3366	0.168318	0.307338	0.272763	0.128675	0.163782	0.234499	0.0903973	0.185716	0.198652	1.3898e-12
IDE	0.238954	0.0905045	0.289767	0.283918	0.234662	0.16962	0.363786	-0.0107291	0.14835	0.198605	3.6706e-06
YOD1	0.222322	-0.0192021	0.307572	0.228429	0.290173	0.0833822	0.484241	-0.0309837	0.191746	0.198486	0.000775554
SLC39A8	0.264842	0.107733	0.256372	0.327061	0.133698	0.200824	0.349095	0.114927	0.0661338	0.198374	7.69153e-09
MFI2	0.195253	0.211378	-0.012678	0.145678	0.263317	0.146677	0.468021	0.0333645	0.292365	0.198325	6.57565e-05
NDUFB3	0.263377	-0.0123132	0.254078	0.116448	0.216773	0.0555286	0.498427	0.121166	0.239329	0.19819	0.000114566
C2orf3	0.0951563	0.165118	0.0828908	0.293197	0.148805	0.0737316	0.46005	0.231909	0.184114	0.198058	1.97081e-06
B3GNT3	0.094506	0.126512	0.367361	0.151099	0.201561	0.119159	0.364771	0.117718	0.235144	0.197974	1.09772e-08
GIPC1	0.283163	0.327239	-0.0185747	-0.0158856	0.245162	0.217063	0.260691	0.155939	0.281535	0.197953	2.0503e-07
ST3GAL4	0.223112	0.172972	0.370025	0.13646	0.110955	0.129704	0.34012	0.0843664	0.243653	0.197853	1.41479e-08
PTS	0.156895	0.0388962	0.220835	0.113889	0.196465	0.0727228	0.45218	0.20961	0.283883	0.197847	3.43189e-06
CHIC2	0.24288	0.13876	0.116869	0.200677	0.1261	0.177805	0.346118	0.196296	0.239258	0.19774	4.49093e-16
TBCCD1	0.139502	0.126804	0.111916	0.220425	0.186237	0.309254	0.290481	0.209121	0.130822	0.197558	2.70272e-16
CLIC4	0.133087	0.296378	0.2526	0.256262	0.148058	-0.0610787	0.317528	0.27571	0.13707	0.197534	1.42471e-06
PAIP1	0.238945	0.0816215	0.244881	0.147587	0.195263	0.0078838	0.381312	0.126928	0.350007	0.197434	2.04444e-06
PROM1	0.0649173	0.179825	0.130974	0.216633	0.0896876	0.258773	0.228298	0.283575	0.24724	0.197392	1.19295e-13
B3GNT4	0.177634	0.0767351	0.356505	0.106383	0.127396	0.239831	0.411477	0.0362327	0.238273	0.197373	1.00875e-05
TCEB3	0.0134551	0.170542	0.305869	0.058606	0.176277	0.271847	0.405164	0.200462	0.116514	0.197354	2.00841e-07
PPP4C	0.385655	0.122792	0.0785138	0.0645798	0.264878	0.243283	0.25452	0.0638692	0.29733	0.197037	2.33287e-07
ZNF131	0.11964	0.19936	0.101129	0.175586	0.158009	0.195213	0.353714	0.2055	0.20459	0.196903	5.84449e-17
DHODH	0.113409	0.140621	0.0846641	0.30265	0.297034	0.214182	0.369272	0.093456	0.130525	0.196828	5.93757e-08
HYOU1	0.18881	0.12418	0.0288684	0.147291	0.261118	0.187181	0.392743	0.148634	0.254414	0.196804	7.1411e-09
ATP5H	0.351617	0.117903	0.268519	0.0416375	0.162992	0.261465	0.304606	0.053081	0.234668	0.196761	1.07251e-07
VDAC1	0.265536	0.0257312	0.331113	0.0895469	0.148728	0.24182	0.33239	0.112646	0.238738	0.196416	5.32705e-08
IER3IP1	0.367747	0.0761916	0.258732	0.172478	0.136465	-0.0874984	0.418177	0.146775	0.272081	0.1964	9.18373e-05
IPO13	0.12046	0.269657	0.177558	0.204935	0.271401	0.051525	0.285945	0.112644	0.263604	0.196322	9.42204e-11
CEBPZ	0.104182	0.166869	0.319511	0.143366	0.179132	0.128572	0.427817	0.197932	0.0674602	0.196241	1.70537e-07
TSPYL5	0.0701269	0.248111	0.14912	0.28595	0.0536167	0.258092	0.202855	0.224739	0.236611	0.196179	4.13357e-13
NOD2	0.105018	0.160926	0.175382	0.129321	0.289242	0.287429	0.364785	0.102646	0.113518	0.19607	1.16088e-08
IFNAR2	0.0986094	0.234755	0.157871	0.239909	0.23165	0.245544	0.236308	0.127512	0.193457	0.195953	4.16887e-23
DR1	0.175096	0.0769485	0.3142	0.332351	0.0859111	0.184837	0.370788	0.114537	0.126474	0.195931	2.34033e-07
CDR2L	0.117232	0.171424	0.331094	0.149382	0.207393	0.191414	0.276931	0.125972	0.222618	0.195929	7.35757e-18
AZI1	0.198178	0.0980387	0.267022	0.00298421	0.196071	0.423329	0.23658	0.108842	0.205604	0.195872	1.63876e-06
CASP2	0.188275	0.0249388	0.15843	0.222939	0.333827	0.244523	0.264783	0.122257	0.194683	0.195818	1.47495e-09
RANBP9	0.241405	-0.0572909	0.279857	0.364086	0.202154	0.284349	0.19153	0.141276	0.131439	0.195712	6.42777e-07
ZC3H15	0.145308	0.0595591	0.345754	0.175234	0.132016	0.103582	0.457467	0.160986	0.161311	0.195694	5.49211e-06
CUL2	0.0317091	0.145275	0.37628	0.170015	0.213358	0.179398	0.329516	0.13679	0.161687	0.195595	7.01171e-10
NMD3	0.296976	-0.0538701	0.26171	0.270995	0.0603045	0.0926793	0.42847	0.126403	0.273042	0.195553	7.79334e-05
SLITRK5	0.307944	0.247315	0.204556	0.216593	0.156361	-0.00681276	0.356352	0.199169	0.0861631	0.195414	8.03042e-08
PLCB4	0.109791	0.113493	0.157081	0.294033	0.091916	0.332274	0.222988	0.179243	0.243437	0.195259	1.21736e-11
SLC6A14	0.00127734	0.172249	0.159471	0.21018	0.123405	0.329197	0.327945	0.160751	0.221472	0.195111	9.61768e-10
STRN	0.268075	0.0934036	-0.0200038	0.147662	0.255795	0.270107	0.436877	0.0166904	0.256428	0.195056	8.8391e-05
PSMD11	0.0251673	0.224387	0.12943	0.203422	0.215653	0.426044	0.237688	0.0857291	0.159619	0.194994	8.78212e-07
EPHB2	0.172225	0.202409	0.278737	0.287237	0.175495	0.150626	0.3073	0.127689	0.103515	0.194987	6.94162e-15
CEP170	-0.00274818	0.193263	0.0709298	0.236573	0.235999	0.180795	0.307165	0.31135	0.126901	0.19491	4.9159e-09
E2F6	0.159943	0.241831	0.102322	0.0797606	0.195977	0.251596	0.387328	0.0661381	0.242422	0.194848	9.79136e-08
CLTA	0.227008	0.0708868	0.146567	0.10124	0.0747031	0.152099	0.45157	0.244274	0.250306	0.19468	3.47712e-06
TFEC	0.174502	0.159342	0.300465	0.365215	0.198949	0.189426	0.249914	0.0885072	0.0616543	0.194422	1.17867e-09
IFRD2	0.262402	0.113338	0.128044	0.0562952	0.25739	0.155566	0.40177	0.18314	0.162685	0.194411	1.12333e-08
DEGS1	0.14439	0.0678475	0.300088	0.183839	0.176857	0.187894	0.355474	0.114822	0.23288	0.194273	3.58203e-10
SPOCK2	0.0909087	0.260081	0.215102	0.286512	0.198158	0.289091	0.14353	0.0648247	0.211384	0.194271	4.77185e-11
CRIPT	0.312725	0.0616185	0.254452	0.124532	0.075095	0.0464851	0.539613	0.0808737	0.210218	0.194	0.00058593
MRE11A	0.194565	0.0697248	0.343003	0.137207	0.182983	0.204742	0.263426	0.192618	0.178605	0.193992	8.14448e-16
CALB2	0.077622	0.257418	0.0636965	0.138923	0.242984	0.294885	0.317684	0.184286	0.0902788	0.193974	2.69714e-10
CCL13	0.128425	0.148283	0.0993557	0.33728	0.0921795	0.320954	0.371063	0.00624768	0.229121	0.193965	2.35102e-05
TBCD	0.174022	0.0538905	0.239191	0.163193	0.298033	0.296743	0.288306	0.183989	0.0208643	0.193738	2.09399e-08
SMARCD2	0.225302	0.209834	0.25603	0.0493442	0.238871	0.210327	0.228972	0.109812	0.242883	0.193692	8.01036e-17
CDC42EP1	0.156669	0.246758	0.066394	0.23144	0.280478	0.142151	0.19708	0.217542	0.126403	0.193688	8.12523e-19
QTRTD1	0.327093	0.196423	-0.0440538	0.270364	0.185744	0.296918	0.156502	0.188969	0.151732	0.193629	5.84145e-10
AVEN	0.138923	0.164191	0.211594	0.138698	0.263703	0.071094	0.40107	0.0786223	0.260188	0.193552	3.43539e-07
MBD4	0.17214	0.0902788	0.154287	0.146723	0.160731	0.272016	0.280145	0.263515	0.139192	0.19355	3.66762e-15
SMURF1	0.238172	0.240756	0.183727	0.144567	0.261004	0.0541329	0.416652	0.109697	0.0801667	0.193547	9.47878e-07
MMACHC	0.0260135	0.0692264	0.300035	0.215089	0.280707	0.18573	0.384048	0.0695623	0.188194	0.193352	1.67644e-06
CKAP4	0.0823981	0.0860101	0.0382406	0.17076	0.270802	0.229542	0.350621	0.206213	0.235733	0.193317	1.77362e-09
DHX16	0.194386	0.241331	0.0889488	0.26641	0.19191	0.36814	0.268405	0.151759	-0.0598999	0.193216	1.53448e-06
DMRT1	0.185075	0.219417	0.309106	0.11758	0.16415	0.226554	0.350341	0.0032422	0.177859	0.193176	5.4735e-07
SMPX	0.17101	0.126014	0.224299	0.231961	0.157968	0.160334	0.37408	0.110084	0.208548	0.193131	1.93024e-11
PWP1	0.276503	0.12625	0.145434	0.0545515	0.209596	0.204136	0.331122	0.156429	0.230461	0.193126	2.62006e-13
HIF1A	0.0661159	0.10586	0.177015	0.271572	0.136425	0.14263	0.369579	0.176837	0.271176	0.193118	6.89945e-10
NDUFB2	0.173576	0.0960184	0.233291	0.0288288	0.172741	0.096807	0.472356	0.212868	0.209515	0.193095	6.68593e-06
LYZ	0.219163	0.118526	0.256423	0.368314	0.147924	0.242973	0.231518	0.0916537	0.113623	0.192822	1.8246e-10
MRPS16	0.196356	0.0355006	0.27175	0.0613009	0.326909	0.157116	0.416168	0.0157805	0.232905	0.19277	8.62217e-05
MYCN	0.113682	0.219573	0.266041	0.120461	0.245408	0.191262	0.328411	0.119672	0.117047	0.192745	6.51427e-13
PCYT2	0.265039	0.0365631	0.408331	0.0349094	0.206329	0.299068	0.338954	0.0689236	0.061943	0.192388	3.56176e-05
PAPSS1	0.0391986	0.18169	-0.00518617	0.0822275	0.209622	0.273779	0.372952	0.255777	0.228022	0.19203	2.26937e-07
RAP2B	0.190124	0.146716	0.11514	0.147473	0.228192	0.241189	0.430131	0.123806	0.0752476	0.191938	2.08749e-07
RFX5	0.195336	0.131636	0.198136	0.114073	0.224877	0.302739	0.347964	0.0861627	0.118579	0.191673	4.26687e-09
THOP1	0.139924	0.158121	0.289059	0.0501221	0.311159	0.223961	0.317915	0.0824422	0.134678	0.191635	3.07391e-08
SIRT5	0.136605	0.130134	0.284886	0.172755	0.118634	0.337249	0.409857	0.0792631	0.0351818	0.191567	1.31188e-05
LILRB3	0.0104297	0.214483	0.164336	0.283614	0.249652	0.306086	0.317788	0.0235712	0.12853	0.191497	1.86091e-06
EDC4	0.054512	0.210556	0.264415	0.174202	0.158469	0.251267	0.293811	0.101818	0.213175	0.191375	1.23566e-13
ASCC1	-0.0139413	0.159933	0.225718	0.174428	0.158925	0.290818	0.464036	0.0887022	0.1253	0.191325	2.14631e-05
PDE6D	0.12128	0.145852	0.376542	0.00665486	0.183863	0.149642	0.433201	0.0387159	0.238723	0.191289	5.59222e-05
TRAM1	0.409452	0.0240371	0.334149	0.328299	0.0696736	0.22405	0.154358	0.0429651	0.169791	0.191259	1.46302e-05
PPFIA1	0.143527	0.254925	0.203694	0.151899	0.331999	0.130221	0.214252	0.170704	0.0799896	0.191196	7.01359e-13
DDT	0.173336	0.16784	0.237467	0.14433	0.260072	0.160579	0.380195	0.0960442	0.0978361	0.191171	3.99681e-09
JARID2	0.0521142	0.240277	0.0628652	0.226632	0.108437	0.129543	0.345885	0.264939	0.223453	0.191069	4.13516e-09
DVL3	0.362083	0.134586	0.0751815	0.174689	0.212149	0.26021	0.189844	0.189927	0.125573	0.190603	4.93213e-15
CDKN2C	-0.0884779	0.19843	0.101852	0.124871	0.126958	0.325252	0.450178	0.249141	0.143408	0.190524	4.62586e-05
MARK1	0.0312959	0.191546	0.220529	0.1985	0.179689	0.22129	0.367028	0.106514	0.173175	0.19027	2.38293e-10
PRPS1	0.196858	-0.000755733	0.345186	0.127366	0.159808	0.243226	0.308507	0.174287	0.164124	0.190158	1.0241e-08
ATG3	0.291583	0.0540134	0.273171	0.18514	0.0643187	0.225514	0.399353	0.0867351	0.148992	0.190126	2.47618e-06
DDX47	0.128614	0.138748	0.221766	0.15492	0.0728443	0.227038	0.336124	0.263016	0.128957	0.189982	1.0763e-10
COG4	0.00504541	0.106434	0.141505	0.149603	0.173528	0.325635	0.366743	0.0753548	0.322457	0.18992	5.32886e-06
FAM50A	0.186967	0.127321	0.200296	0.0651245	0.293403	0.210468	0.285941	0.120923	0.205507	0.189874	4.46758e-13
GNA13	0.353677	-0.0244763	0.293126	0.211941	0.166612	0.253719	0.246807	0.0776814	0.170601	0.189748	4.33763e-07
RGS20	0.128775	0.263106	0.25122	0.191648	0.244912	0.082005	0.364492	0.00992938	0.171657	0.18966	2.43909e-06
NIPA2	0.219868	0.157351	-0.121173	0.205162	0.292763	0.258795	0.423109	-0.00751135	0.241445	0.189638	0.000399313
SAP130	0.215833	0.183294	-0.00667034	0.156344	0.249196	0.221357	0.394389	0.0638591	0.203616	0.189487	9.87167e-07
ATF4	0.233666	0.101314	-0.068975	0.08049	0.135946	0.267177	0.377016	0.219355	0.309991	0.189476	5.43301e-06
SLC15A1	0.0324054	0.219269	0.273606	0.252619	0.168747	0.205274	0.332851	0.100169	0.113363	0.189401	5.38016e-10
KIF5B	0.257573	0.0473624	0.23806	0.235027	0.118679	0.197454	0.279826	0.192002	0.187982	0.189364	6.20231e-15
IBSP	0.115969	0.138134	0.151015	0.116719	0.289629	0.330953	0.352562	-0.0322957	0.216273	0.189106	5.68098e-05
BAZ1B	0.102894	0.275919	-0.0184635	0.135785	0.141594	0.262673	0.394872	0.115562	0.240406	0.189091	1.53377e-06
ADAR	0.19383	0.187201	0.0132405	0.0310557	0.248748	0.29882	0.283464	0.147016	0.242743	0.188952	3.17585e-09
GFPT1	0.179712	-0.0569315	0.212409	0.307386	0.252257	0.157309	0.315157	0.145904	0.193121	0.188947	3.40462e-07
PMF1	0.115847	0.0893913	0.127717	0.0153227	0.24859	0.300219	0.433359	0.233046	0.0702109	0.188918	1.43785e-05
MAP2	0.0700729	0.149815	0.303295	0.279077	0.1483	0.205219	0.303947	0.0910457	0.172586	0.188821	7.57061e-11
ESRRA	0.251315	-0.0352691	0.325945	0.134976	0.189076	0.175364	0.40328	0.184908	0.0591137	0.188741	1.17413e-05
SEC61B	0.164243	-0.0618135	0.125001	-0.0378529	0.325352	0.198109	0.453093	0.183011	0.290783	0.188685	0.000410749
RNF113A	0.262816	0.142251	0.307508	-0.0130421	0.173787	0.230299	0.382833	0.0152103	0.194111	0.188507	1.62595e-05
POLR2B	0.175152	0.063543	0.0440542	0.266214	0.137318	0.0692712	0.4243	0.169531	0.318795	0.188461	1.03787e-05
SLC1A6	0.268923	0.174863	0.265975	0.197021	0.0715948	0.164052	0.339976	0.171917	0.0757566	0.188392	1.9918e-10
HMGN3	0.0892975	0.0996757	0.187293	0.186848	0.0680993	0.196523	0.427285	0.192518	0.216591	0.18835	2.96081e-07
TMEM14A	0.296474	0.0731029	0.312275	0.158078	0.105335	0.146412	0.388922	0.0566633	0.182709	0.188318	2.52499e-06
CYB5R2	0.121143	0.116327	0.143893	0.0911137	0.114606	0.311127	0.244152	0.295746	0.183971	0.188231	6.72791e-10
IFIT3	0.192602	0.14653	0.234341	0.255529	0.186555	0.28827	0.208556	0.101242	0.147258	0.187819	1.64077e-17
TMCC2	0.0959751	0.206204	0.29062	0.0986125	0.135061	0.367637	0.249139	0.0511195	0.184494	0.187802	3.96124e-07
DRAP1	0.251486	-0.000160626	0.286405	0.0233287	0.28727	0.256408	0.327786	0.14615	0.0956891	0.187656	2.2684e-06
IGF2BP2	0.0982099	0.256317	0.0530958	0.106703	0.15565	0.264872	0.239309	0.216375	0.194126	0.187646	1.70137e-15
GALK1	0.156692	0.0302324	0.266289	0.137955	0.245799	0.403898	0.325861	0.0286815	0.0707354	0.187636	9.11932e-05
AMMECR1	0.319077	0.0448602	0.227874	0.129107	0.219037	0.117605	0.266979	0.108681	0.294184	0.187539	2.68742e-09
UBE3C	0.248271	0.170142	0.0721511	0.144055	0.276581	0.0889885	0.275631	0.145162	0.258757	0.187468	1.93048e-12
LRP12	0.19673	0.215551	0.0444313	0.284809	0.170969	0.0902062	0.367201	0.212595	0.0780204	0.187432	2.16302e-08
ZNF124	-0.00827616	0.203495	0.180304	0.0520268	0.375165	0.11666	0.260145	0.201268	0.228037	0.187394	2.2594e-07
FSCN1	0.159645	0.212284	0.00324435	0.0983803	0.253515	0.304993	0.278751	0.18091	0.122847	0.187391	4.06039e-10
SIX3	0.209816	0.169667	0.0415217	0.195311	0.163909	0.180787	0.347863	0.191567	0.155475	0.187361	1.0485e-13
JTB	0.251462	-0.0181361	0.139019	0.135604	0.220234	0.210226	0.411874	0.133774	0.188621	0.187305	2.06072e-06
B4GALT2	0.263114	0.201297	0.153569	0.0306946	0.286022	0.187991	0.282553	0.126841	0.137839	0.186947	9.19547e-12
DLX4	0.152324	0.162095	0.136413	0.230281	0.275446	0.149538	0.315778	0.111202	0.149063	0.186824	2.26127e-13
C1GALT1	0.0135178	0.237567	0.161129	0.298732	0.178831	0.199947	0.305574	0.196809	0.0365832	0.1865	8.76264e-10
PANX1	0.186556	0.0360193	0.167165	0.225913	0.180471	0.139797	0.405555	0.062353	0.273957	0.18629	2.86185e-06
ARPC1B	0.24586	0.139497	0.0374651	0.0980166	0.210374	0.32821	0.267168	0.0484132	0.287927	0.186135	6.27945e-07
KHDRBS3	0.0843536	0.1451	0.279108	0.130925	0.185175	0.201012	0.28525	0.235604	0.0722104	0.186134	5.93619e-14
AMPD2	0.0992514	0.254921	0.132483	0.276281	0.194942	-0.0124904	0.288498	0.249309	0.155297	0.186047	2.15763e-08
THAP11	0.155552	0.162239	0.336674	0.0701828	0.13933	0.235457	0.277444	0.0564733	0.259316	0.186035	1.51686e-08
DNAJB1	0.271849	0.222848	0.259301	0.0409679	0.162633	0.145149	0.326726	0.128595	0.13745	0.186005	5.15771e-11
LTBP1	0.0522603	0.308764	0.0176799	0.237841	0.154263	0.133371	0.232093	0.242956	0.216585	0.185955	2.88432e-10
FKBP1A	0.372265	-0.0171775	0.185633	0.138934	0.180147	0.169923	0.341098	0.12227	0.201662	0.18593	5.26619e-07
LDHC	0.0878533	0.14956	0.156073	0.188824	0.184818	0.119001	0.389506	0.139541	0.233366	0.185844	7.87762e-10
CD47	0.119616	0.172663	0.341334	0.181349	0.184307	-0.0202348	0.268586	0.259131	0.149788	0.185803	6.44132e-08
UBE2J1	0.214447	-0.0390487	0.224645	0.277617	0.163758	0.320915	0.300501	0.0913948	0.128846	0.185782	2.55863e-06
KYNU	0.0790949	0.115315	0.26399	0.180041	0.147316	0.302929	0.296271	0.127278	0.151746	0.185664	2.17885e-11
TERF2	0.182598	0.0252861	0.201136	0.15373	0.261684	0.103453	0.412737	0.0530923	0.266615	0.185632	1.7085e-05
PLAA	-0.000517211	0.0623175	0.266311	0.0545788	0.10709	0.356381	0.381191	0.183708	0.20616	0.185622	1.64679e-05
FNDC3B	0.117326	0.0813147	-0.0164368	0.207316	0.188152	0.254153	0.337356	0.233795	0.204353	0.185608	1.3239e-08
MTMR4	0.355551	0.153338	0.105373	0.128124	0.155192	0.240197	0.302428	0.102475	0.160618	0.185492	1.12164e-10
PGD	0.187637	0.0305491	0.241306	0.16812	0.217116	0.17083	0.380691	0.13217	0.143365	0.185429	1.84052e-08
NARS	0.320204	0.0685355	0.199441	0.0696376	0.135904	-0.0119255	0.436556	0.187309	0.245902	0.185391	4.79949e-05
TIMM13	0.243651	0.175655	0.301407	-0.0470009	0.0539769	0.149344	0.461015	0.131021	0.17189	0.185298	8.3448e-05
SPAST	0.172589	0.156911	0.218851	0.277361	0.190161	0.104555	0.326164	0.0402996	0.218273	0.185261	1.01332e-08
SMOX	0.00509963	0.105852	0.271228	0.0774824	0.0862856	0.227381	0.452488	0.144284	0.249588	0.185164	2.48075e-05
MTCH1	0.173699	0.0948876	0.166323	0.150303	0.219658	0.20632	0.343183	0.155458	0.14115	0.184882	3.987e-14
BCAT1	0.190446	0.166956	0.160993	0.240433	0.211815	0.174177	0.302742	0.0639876	0.200747	0.184748	3.79261e-13
MUC16	0.161277	0.285918	0.0779343	0.107331	0.171826	0.162175	0.330036	0.210452	0.0943291	0.184633	5.15887e-11
TNF	0.15642	0.211985	0.133082	0.281865	0.234905	0.364689	0.246583	0.0558504	-0.0408872	0.184594	1.30558e-05
ZMIZ2	0.167753	0.252335	-0.0493847	0.173184	0.299108	0.241608	0.249052	0.109212	0.173103	0.184508	2.1483e-08
RBBP7	0.207558	0.0570925	0.201925	0.140161	0.215539	0.262509	0.24976	0.14237	0.202889	0.184442	9.78608e-17
STK17B	-0.00704793	0.0782018	0.214521	0.3541	0.168768	0.253934	0.277017	0.088129	0.220286	0.184436	1.54184e-07
BRMS1	0.256731	0.109102	0.339385	-0.140353	0.279313	0.243925	0.231124	0.141632	0.180004	0.18441	6.40306e-06
GRHL2	0.218207	0.219374	0.101204	-0.00600172	0.212	0.167721	0.223524	0.156852	0.331619	0.184386	1.41909e-10
POLDIP2	0.407059	0.13516	0.0617046	0.102332	0.275931	0.0702113	0.331673	0.0999367	0.174045	0.184312	2.38396e-06
SIX2	0.167911	0.127777	0.27305	0.193292	0.201809	0.160416	0.290244	0.0926926	0.215435	0.18431	2.87685e-15
BCAP31	0.169636	0.0963065	0.290272	0.026783	0.164029	0.248793	0.405196	0.00324273	0.242469	0.184305	5.22502e-05
C2	0.149079	0.118141	0.182072	0.32542	0.196162	0.25101	0.331295	0.0577726	0.056247	0.184289	2.75103e-07
RTCD1	0.245713	0.0766867	0.112392	0.20397	0.16973	0.234037	0.281268	0.16996	0.183624	0.18426	1.5788e-18
CPA4	0.141686	0.0389109	-0.0702099	0.134288	0.188093	0.300574	0.406176	0.211338	0.248601	0.18424	2.78376e-05
CLCN2	0.101785	0.083753	0.325692	0.0417701	0.201373	0.203252	0.397419	0.169572	0.0994842	0.18421	9.60796e-07
MAP4K2	0.223699	0.114697	0.194064	0.147112	0.191608	0.358459	0.345329	0.0213646	0.0540037	0.183981	1.58274e-05
ERAL1	0.302147	0.234607	0.0987595	0.140693	0.260148	0.045025	0.393803	0.0396384	0.133911	0.183749	1.59232e-05
PGM1	-0.02739	0.139283	0.128832	0.218863	0.0624082	0.264418	0.417954	0.206236	0.186347	0.183702	4.75444e-06
PDHX	0.18476	0.0302058	0.274244	0.178894	0.0101503	0.180882	0.339264	0.188382	0.272875	0.183681	6.82807e-07
EDEM2	0.295581	0.0775272	0.316715	0.137928	0.244076	0.181891	0.31133	-0.00874766	0.122348	0.18351	7.30384e-06
SLC7A6	0.237492	0.161652	0.0609438	0.349545	0.242945	0.120986	0.221219	0.124491	0.15758	0.183462	1.24235e-11
NDUFB5	0.269678	0.0212086	0.283214	0.0688093	0.131806	0.107478	0.429083	0.114159	0.220198	0.183325	1.8883e-05
MFHAS1	0.0852018	0.208979	0.0908489	0.216632	0.183158	0.270253	0.354124	0.164071	0.0282358	0.183223	1.77598e-08
EIF5B	0.150959	0.19375	-0.0814292	0.155454	0.266187	0.108259	0.263729	0.284698	0.234417	0.183218	2.3653e-07
SLC7A7	0.116553	0.0915305	0.242961	0.250381	0.238403	0.279011	0.203856	0.0684917	0.181158	0.183172	7.83063e-11
SPATS2	0.221798	0.0269411	0.219401	0.131384	0.340838	0.177397	0.143383	0.145175	0.239358	0.183152	4.24854e-09
SMC1A	-0.0854117	0.187532	0.285182	0.0819814	0.180508	0.306424	0.380647	0.158149	0.0913753	0.183123	8.76683e-06
ELK1	0.239525	0.0918439	0.130373	0.191518	0.301786	0.0634206	0.353118	0.107908	0.167806	0.183021	1.64758e-07
BAT2	0.0293518	0.210479	-0.0554944	0.246783	0.288319	0.308316	0.185258	0.226301	0.122304	0.182799	3.6413e-07
SH2B2	0.120834	0.217423	0.0910179	0.170526	0.18134	0.374766	0.0699294	0.212515	0.145514	0.182729	4.80913e-09
CCDC21	0.139529	-0.00960916	0.010419	0.182267	0.373378	0.215533	0.457453	0.0947119	0.124182	0.182589	0.000545737
RPL8	0.330125	0.173209	0.202867	0.102672	0.168862	0.10959	0.343698	0.114246	0.133688	0.182589	9.65435e-10
MTX2	0.309011	0.00520084	0.298753	0.111244	0.123471	0.0444735	0.431866	0.104569	0.211506	0.182544	8.23707e-05
PTK7	0.127644	0.174357	0.0992093	0.0479448	0.263655	0.15423	0.25756	0.261909	0.15012	0.182527	1.85935e-12
GCA	0.120756	0.0714266	0.218599	0.291856	0.181425	0.0608116	0.305828	0.0958263	0.309777	0.182497	1.3583e-07
POU4F1	0.145987	0.194258	0.0983961	0.312379	0.224021	0.0614771	0.38849	0.106601	0.0964064	0.182374	1.03707e-06
MYD88	0.241358	0.121696	0.0621327	0.162298	0.197181	0.126373	0.356147	0.115104	0.259227	0.182246	2.63275e-09
IFI44L	0.13654	0.213382	0.203591	0.203286	0.178249	0.271193	0.161674	0.159698	0.107097	0.182227	3.5742e-20
GSTP1	0.148673	0.110707	0.0970614	0.149071	0.0921084	0.253472	0.299289	0.301021	0.129836	0.182222	9.06355e-09
MATN4	0.168965	0.140044	0.322552	0.12021	0.171402	0.0903678	0.380753	0.17487	0.0633103	0.182208	1.22156e-07
HSP90B1	0.239999	-0.0217366	0.240161	0.226164	0.175253	0.0991871	0.337408	0.198181	0.158673	0.182128	7.92309e-08
CXCR6	0.114365	0.0848975	0.340259	0.245348	0.14952	0.25124	0.253182	0.142959	0.0747121	0.18208	3.5013e-10
TAF4	0.163514	0.212417	0.311967	0.106676	0.25543	0.0966905	0.163685	0.149611	0.194409	0.182049	2.68806e-16
DDX58	0.102754	0.229705	0.246046	0.223907	0.086491	0.321695	0.16934	0.16906	0.0774043	0.181995	6.17557e-11
CDC42EP4	0.201337	0.0962164	0.0706204	0.176547	0.18416	0.406591	0.293028	0.081036	0.10462	0.181938	5.08527e-06
ZC3H3	0.101113	0.315096	0.233426	0.101626	0.150034	0.31734	0.234844	0.0169851	0.154049	0.181737	1.87733e-06
PRKRIR	0.157317	-0.00707724	0.206129	0.27339	0.210827	0.120784	0.332509	0.14515	0.20493	0.181588	2.4944e-08
KIAA0922	0.0504751	0.208745	-0.0271646	0.28161	0.0950868	0.381319	0.223911	0.241512	0.114395	0.18151	5.5781e-06
MX2	0.170978	0.201502	0.165623	0.253588	0.151438	0.327143	0.122625	0.139447	0.10767	0.181327	1.56933e-13
STAP2	0.136186	0.182748	0.200138	-0.0899189	0.242669	0.243429	0.336192	0.130551	0.206136	0.181278	4.46399e-07
SF3B2	0.173578	0.201562	0.0475384	0.111063	0.258013	0.245057	0.318552	0.117503	0.118857	0.181268	3.90271e-10
PRPF4	0.113771	0.013418	0.273639	0.0750589	0.292102	0.22824	0.32683	0.100517	0.185452	0.180966	9.38194e-07
MGAT4B	0.201903	0.047856	0.240147	0.0893815	0.250463	0.153976	0.292642	0.0639623	0.299416	0.180896	1.50449e-07
GNG4	0.160074	0.277205	-0.00206632	0.255703	0.0724221	0.312572	0.196017	0.158213	0.168502	0.180807	1.58514e-08
DECR1	0.297334	0.214401	0.109441	0.232745	0.12167	0.143004	0.235133	0.169865	0.162347	0.180724	7.2547e-20
NAT9	0.143328	0.248119	0.16734	0.102448	0.231985	0.113982	0.299628	0.15791	0.125555	0.18072	3.00674e-15
OCA2	0.232597	0.165744	0.142593	0.19328	0.147316	0.0892984	0.368897	0.153817	0.146091	0.180641	7.94722e-11
BCL2L11	0.154055	0.146776	0.263348	0.117443	0.23072	0.167898	0.305629	0.108319	0.152636	0.180601	2.63204e-14
CLIC1	0.316778	0.044385	0.107127	0.0395793	0.128891	0.324668	0.394842	0.0264682	0.225785	0.180521	0.000147161
TSTA3	0.299368	0.112524	0.155416	0.0277122	0.277885	0.24406	0.20496	0.149758	0.144225	0.180516	1.80185e-11
SLC25A40	0.27311	0.190826	-0.0665074	0.205398	0.0943393	0.274166	0.376072	0.0928243	0.166732	0.180435	9.2345e-06
GADD45GIP1	-0.0191321	0.160056	0.349975	0.113086	0.204245	0.250673	0.315229	0.0930737	0.125312	0.180279	3.58703e-07
MAD2L1BP	0.181446	0.113333	0.244696	0.126513	0.145994	0.226107	0.456071	0.0671245	0.0405966	0.180005	3.99037e-05
ACO2	0.336831	0.0614555	0.0993349	0.172896	0.209135	0.241637	0.25878	-0.0020514	0.266181	0.179963	3.93469e-06
CYP51A1	0.118939	0.0890681	0.306958	0.198749	0.23649	0.122364	0.278834	0.0877059	0.209225	0.179909	2.26257e-10
SEC61A1	0.395834	0.0593687	-0.0675417	0.146258	0.204759	0.245106	0.289935	0.0853527	0.251502	0.179892	1.41105e-05
TMEM45A	0.0185263	0.118388	0.0508214	0.159346	0.154423	0.096388	0.373423	0.281863	0.29567	0.179746	4.32448e-06
KMO	0.103602	0.0923831	0.24431	0.146188	0.204367	0.235383	0.307481	0.0106792	0.276408	0.179451	8.72449e-07
MCAT	0.211601	0.156156	0.242039	0.0565381	0.29523	0.0994955	0.319943	0.0730485	0.164214	0.179431	8.66256e-08
PSME3	0.181918	0.141577	0.252487	0.173167	0.202527	0.158228	0.340487	0.0510017	0.146319	0.179358	2.97186e-09
SMEK2	0.204891	0.162415	0.25389	0.12514	0.0856599	0.123214	0.462277	0.0700333	0.11626	0.179318	3.41661e-05
DARS	0.0834194	0.143182	-0.0763244	0.257284	0.17621	0.151299	0.367393	0.218716	0.233819	0.179242	1.32012e-06
EPHB4	0.114653	0.195604	0.0467373	0.048879	0.196879	0.203239	0.412738	0.190793	0.13646	0.179122	4.37355e-07
AIM1L	0.277217	0.105088	0.305108	0.0549078	0.266355	0.084733	0.421818	0.0292149	0.055129	0.179022	0.000180859
ACTR2	0.0246321	0.0678569	0.260953	0.226057	0.271695	0.25447	0.192718	0.20735	0.058039	0.179008	3.22712e-09
NVL	0.0475842	0.106432	0.357853	0.00811085	0.261594	0.262232	0.299299	0.0228473	0.219205	0.17883	3.24522e-05
CLDN10	0.225626	0.122025	0.330174	0.212795	0.174578	0.109303	0.257904	0.145953	0.0961718	0.178779	3.62391e-13
TAF6	0.188923	0.260078	-0.0198356	0.0752691	0.185428	0.184051	0.274367	0.187034	0.207681	0.178764	4.11139e-11
TRIM27	0.269694	-0.0417218	0.248427	0.2253	0.192299	0.198203	0.322002	0.167416	0.0400237	0.178675	1.37051e-06
SMARCC1	0.217154	0.0545286	0.111349	0.0883818	0.224216	0.179483	0.250293	0.228511	0.198682	0.178562	2.41594e-14
HCK	0.206105	0.156295	0.160331	0.301318	0.169381	0.2078	0.306898	0.0650697	0.0683115	0.178402	3.92406e-09
ERGIC2	0.141225	0.0982992	0.275497	0.279884	0.273685	0.0546681	0.101869	0.165611	0.230557	0.178399	5.76394e-10
HIST1H1B	0.142859	0.0469659	0.266661	0.0323882	0.156083	0.536699	0.200543	0.0850398	0.0770999	0.17827	0.00143958
SEC63	0.106531	0.100785	0.100449	0.20897	0.142846	0.235581	0.249267	0.24848	0.128104	0.178166	3.85502e-15
XRCC6	0.0145947	0.0403228	0.33404	0.0995002	0.327508	0.406453	0.270343	0.11481	-0.0592036	0.177973	0.000778731
SNAI1	0.0568473	0.188381	0.311176	0.11791	0.140401	0.0262791	0.449869	0.175333	0.0970029	0.177945	4.6985e-05
COPS6	0.247713	0.0389236	0.247208	-0.0214112	0.112734	0.269384	0.392675	0.0378325	0.264431	0.177899	0.000121742
CPSF6	0.0710355	0.187479	0.240271	0.183172	0.167652	0.053388	0.351614	0.185139	0.136296	0.177783	1.13293e-09
GMEB2	0.144996	0.25347	-0.0132182	0.0792395	0.292842	0.0833155	0.278054	0.223774	0.18447	0.177779	7.72416e-08
MRPL16	0.165099	0.0415078	0.305715	0.0635808	0.151095	0.179867	0.349829	0.19858	0.130185	0.177759	5.35186e-08
GCN1L1	0.267249	0.0439528	0.209637	0.227861	0.286934	-0.0243981	0.296206	0.181791	0.117417	0.177733	2.08664e-06
EGFL6	0.0162536	0.233084	0.114477	0.339097	0.161957	0.289691	0.312743	-0.116192	0.230368	0.17765	0.00105616
BRPF1	0.258124	0.328786	0.0905322	0.0102151	0.196871	0.177645	0.27375	0.11845	0.121366	0.177622	3.80268e-08
KCNAB2	0.224773	0.241496	0.32299	0.186854	0.159703	0.0887692	0.204232	0.0996793	0.14987	0.177561	6.48861e-13
RUNX3	0.067084	0.173414	0.0680065	0.258953	0.209235	0.292668	0.235826	0.0998519	0.163052	0.177522	5.20283e-11
VCAM1	-0.0563624	0.155076	0.151909	0.336597	0.209355	0.277366	0.22935	0.109669	0.145397	0.177446	5.96455e-08
RAB9A	0.00711254	0.0286742	0.277015	0.261935	0.113521	0.221315	0.353921	0.109602	0.211142	0.177432	2.10107e-06
TOMM20	0.226965	0.111998	0.251903	0.0445573	0.206812	0.102076	0.285073	0.150344	0.232269	0.177401	3.63765e-12
HBS1L	0.0420878	0.146094	0.209747	0.112329	0.142902	0.19633	0.362003	0.226762	0.0967379	0.177338	3.97905e-09
GAPDHS	0.108131	0.150385	-0.00855464	0.106594	0.0591111	0.449853	0.280422	0.172981	0.218306	0.177307	9.46159e-05
TNFAIP3	0.0383295	0.170111	0.111434	0.25433	0.194903	0.251998	0.185571	0.166536	0.157774	0.177154	3.79864e-19
CUL1	-0.0391363	0.0151878	0.269904	0.300414	0.0204769	0.141857	0.452703	0.223206	0.16352	0.177134	0.00042689
ONECUT2	0.227718	0.234636	0.037569	0.01001	0.291989	0.114097	0.295314	0.0748091	0.280768	0.177112	2.64974e-06
CAMSAP1L1	0.0243264	0.123124	0.205424	0.190372	0.25581	-0.0653146	0.3658	0.184096	0.274984	0.177076	3.19457e-05
SREBF2	0.0542719	0.144015	0.0110948	0.151602	0.382243	0.287445	0.283664	0.0771995	0.145315	0.176931	2.57955e-05
AP1S1	0.205666	0.000220143	0.259864	0.00322358	0.265048	0.236169	0.432971	0.0225969	0.140325	0.176841	0.00039665
THOC5	0.0699873	0.0243965	0.197714	0.0587552	0.236524	0.346537	0.322392	0.18831	0.0930845	0.176747	4.30477e-06
PPIE	0.109228	0.0512678	0.186789	0.132501	0.151004	0.118425	0.418169	0.234243	0.148355	0.176673	1.50034e-06
CLP1	0.192255	0.136861	0.320906	0.0880911	0.0413438	0.23457	0.253492	0.129688	0.223531	0.17667	1.37298e-09
SPHK1	0.153046	0.231275	-0.0233571	0.0336482	0.229685	0.219611	0.286113	0.267718	0.105945	0.176589	1.64142e-07
RNF8	0.208396	0.141656	0.225019	0.197784	-0.0461031	-0.0653235	0.443376	0.23523	0.22563	0.176527	0.000771897
LCP1	0.249129	0.0986584	0.210136	0.31719	0.161721	0.301492	0.135428	0.0486804	0.11098	0.176446	9.2153e-08
FASTKD3	0.0943884	0.0227343	0.256403	0.217125	0.244418	0.0532316	0.379238	0.120826	0.189007	0.176432	3.97304e-06
NDUFS1	0.0201162	0.252501	0.314232	0.104783	0.201542	0.225134	0.164999	0.147403	0.116952	0.176417	6.27295e-12
GTF3C3	0.106092	0.0784035	0.275285	0.247931	0.140463	0.217633	0.147651	0.203009	0.16908	0.176133	3.75289e-18
DYNLT1	0.22672	0.14141	0.191587	-0.00912033	0.169654	0.070427	0.378017	0.165292	0.231704	0.17591	4.1745e-07
RPP30	0.172921	0.168949	0.374737	0.055303	-0.121566	0.20435	0.188987	0.224222	0.30356	0.175792	0.000170446
GLDC	0.240674	0.223191	0.132598	0.171576	0.139415	0.0499277	0.319412	0.181852	0.129866	0.175771	2.10807e-11
ITGB7	0.209004	0.15789	0.0840741	0.191038	0.221236	0.26968	0.261515	0.118804	0.0620322	0.175586	3.35884e-12
U2AF1	0.200404	0.195052	0.135632	0.21304	0.181887	0.310959	-0.0252181	0.276303	0.0568611	0.175541	1.183e-06
PXMP2	0.192936	0.137378	0.166625	0.0406142	0.17241	0.287835	0.439708	0.0517872	0.0621112	0.17551	8.28191e-05
CCKBR	0.104465	0.175439	0.275228	0.189329	0.0947553	0.18074	0.315405	0.0481594	0.223454	0.175434	1.98796e-08
DYRK2	0.120168	0.234827	0.0642941	0.267468	0.271776	0.0587374	0.211002	0.165538	0.150026	0.175414	2.55762e-11
DNAJC11	0.150269	0.151415	0.10485	0.034663	0.295247	-0.00777284	0.395543	0.153264	0.258769	0.175324	3.58477e-05
TDRKH	0.175485	0.071232	0.11238	0.0996782	0.289226	0.0890907	0.427471	0.0575782	0.228526	0.175245	6.18757e-05
EED	0.0864174	0.0248183	0.097965	0.119596	0.177609	0.271355	0.350758	0.154329	0.249634	0.175039	2.98849e-07
LILRB2	0.0683204	0.161608	0.0715133	0.325616	0.187144	0.315487	0.28025	0.0714465	0.0698151	0.174918	1.56088e-06
HIST1H1A	0.175682	0.133722	0.107556	0.125452	0.0705452	0.521014	0.315152	0.124369	-0.0606127	0.174905	0.00220334
EIF2S1	0.171319	-0.0180092	0.276981	0.103204	0.123992	0.221595	0.385734	0.149846	0.149943	0.174755	4.29693e-06
PIM2	0.217689	0.134742	0.116318	0.260949	0.236941	0.257405	0.24559	0.0230864	0.107024	0.174731	5.24828e-08
SAMM50	0.161234	0.0349223	0.251631	0.132319	0.161001	0.198139	0.400178	0.0344512	0.199847	0.174677	1.32592e-05
HSPA9	0.202363	0.0559065	0.224492	0.208208	0.110968	0.226511	0.353642	0.102544	0.110303	0.174478	4.70843e-08
FGFBP1	0.178209	0.20213	-0.087394	0.206376	0.0833027	0.192244	0.311658	0.17909	0.269333	0.174465	4.47359e-07
NUP133	0.213269	0.110201	0.258584	0.0513343	0.253278	0.132233	0.297892	0.126713	0.13447	0.174438	1.5422e-10
ZFR	0.0820521	0.0200338	0.300195	0.228043	0.238447	0.0809235	0.221549	0.243584	0.132178	0.174301	3.06797e-08
ARF5	0.238855	0.14986	0.0866793	-0.0384325	0.277174	0.112851	0.305431	0.124133	0.282834	0.174247	1.01191e-06
SIVA1	0.260657	0.221771	0.1957	0.0286799	0.138606	0.190235	0.322255	0.0742895	0.155169	0.174236	9.69095e-09
SLAMF7	0.213684	0.0731187	0.322284	0.268578	0.176289	0.244581	0.173958	0.0583878	0.0921201	0.17412	2.53607e-08
NOTCH1	0.016649	0.314234	0.098223	0.124105	0.106528	0.228497	0.208128	0.205945	0.178438	0.174018	2.66414e-10
MLX	0.10171	0.174473	0.352831	0.103575	0.115666	0.14536	0.373828	-0.0203205	0.217429	0.174016	8.411e-05
ENAH	0.0529733	0.136691	0.0153547	0.215773	0.25821	0.0780349	0.26317	0.25518	0.212641	0.173993	1.90553e-08
HK2	0.122266	0.151372	0.103489	0.0883719	0.11792	0.23281	0.449804	0.157818	0.0955275	0.17398	9.19683e-06
MGST3	0.328679	0.122281	0.168773	-0.0396441	0.165364	0.0714867	0.396572	0.151545	0.187193	0.173951	1.32728e-05
FABP6	0.289573	0.137886	0.321513	0.23308	0.0332128	0.0354606	0.260981	0.134941	0.174753	0.173865	2.30085e-07
NDUFS3	0.221319	-0.034673	0.157057	0.00944767	0.178825	0.176277	0.47505	0.10197	0.24255	0.173732	0.000426095
SURF2	0.0444495	0.193002	0.311374	-0.0429314	0.110203	0.27778	0.459273	0.0622986	0.0991495	0.17372	0.000591684
DNTTIP2	0.113433	0.247344	-0.0118958	0.182276	0.179407	0.0445005	0.437337	0.224649	0.0894515	0.173693	5.85016e-05
SNX10	0.278905	0.148375	0.253348	0.266349	0.139256	0.118607	0.312075	-0.045832	0.132124	0.173547	2.59486e-05
NARS2	0.255269	-0.01484	0.345967	0.103126	0.176396	0.062125	0.340592	0.103455	0.20415	0.173469	1.45902e-05
C1QB	0.173978	0.107659	0.192313	0.185812	0.210129	0.274178	0.270345	-0.00320819	0.173953	0.173402	3.35497e-07
CYP27A1	0.129383	0.192899	0.220146	0.0443907	0.0826955	0.22927	0.305025	0.136589	0.205977	0.173171	7.15331e-11
PQBP1	0.0771953	0.0164971	0.29536	0.014421	0.156121	0.296391	0.316245	0.2202	0.122785	0.173171	4.88032e-06
ZNF200	0.161155	0.129167	0.27757	0.149347	0.233509	0.0782056	0.336117	0.109663	0.0959212	0.173162	1.22118e-08
PTP4A1	0.149047	0.0653052	0.193605	0.312601	0.0897249	0.288291	0.288184	0.143349	0.0319876	0.173098	4.31155e-07
GRSF1	0.211825	0.106429	0.264078	0.162676	0.118523	0.0134539	0.419892	0.0927444	0.17002	0.172694	2.07384e-05
LCN2	0.107722	0.166391	0.0510856	0.0920231	0.171378	0.25254	0.363047	0.150495	0.142974	0.172693	1.23381e-08
MPST	0.255258	0.0918001	0.238834	0.0250865	0.271402	0.0877267	0.337866	0.0855608	0.164439	0.172641	1.3291e-06
SCYL2	0.311779	-0.0455052	0.222496	0.215232	0.191177	0.0150257	0.274551	0.062155	0.326436	0.172606	8.08875e-05
UQCRB	0.179293	0.12002	0.363337	0.133838	-0.0235801	0.00253631	0.372468	0.16427	0.235394	0.172393	0.000134816
PRPSAP1	0.299278	0.104431	0.186383	0.0924296	0.178255	0.239496	0.225182	0.151043	0.111349	0.172351	3.03563e-16
MRPS35	0.219153	0.0767786	0.276219	0.043647	0.177921	0.0525074	0.38682	0.0481479	0.268377	0.172112	4.36644e-05
STK24	0.123104	0.133657	0.107851	0.167178	0.121464	0.306763	0.264394	0.179122	0.100142	0.172042	4.39717e-12
HS2ST1	0.148584	0.161707	0.249297	0.290497	0.0959023	-0.143801	0.363143	0.123262	0.257731	0.172024	0.000346361
EIF2AK2	0.0545882	0.0571677	0.249081	0.153998	0.158261	0.273179	0.238073	0.130909	0.219131	0.171784	3.64129e-11
PARVB	0.265983	0.0880387	0.186009	0.196006	0.162375	0.187993	0.338617	0.122333	0.023091	0.171689	2.42946e-08
WWP2	0.132114	0.163888	0.0889038	0.172872	0.154994	0.255293	0.299328	0.0473657	0.232364	0.171654	6.99338e-09
SLCO4A1	0.0205994	0.223955	0.0983683	0.23794	0.10279	0.167799	0.422492	0.143498	0.08318	0.171649	8.18662e-06
ISOC2	0.176115	0.193492	0.411818	0.0330345	0.286765	0.121442	0.206581	-0.0158785	0.130564	0.171594	8.88683e-05
RAB4A	0.134609	-0.0529234	0.262718	0.18313	0.145792	0.19179	0.38767	0.177126	0.100922	0.17159	1.48728e-05
DYRK4	0.0863746	0.240529	0.25939	0.0478011	0.181578	0.223413	0.226131	0.123282	0.13088	0.171565	1.17561e-13
IFNG	0.170838	0.213617	0.0787717	0.235719	0.218325	0.0533698	0.284668	0.122465	0.170472	0.171512	1.98004e-11
CASK	0.0710397	0.100168	0.301111	0.124718	0.294833	0.130382	0.200123	0.0612206	0.25817	0.171489	1.50754e-07
RHCG	-0.0319078	0.140258	0.261308	0.246129	0.144357	0.23563	0.395768	0.0906747	0.0300461	0.171475	3.11646e-05
FCHO1	0.149807	0.25343	0.286677	0.170305	0.119699	0.225723	0.213305	0.101174	0.054866	0.171364	3.01344e-11
HIST1H2AG	0.108496	0.121651	0.238245	0.124009	0.14757	0.134674	0.270306	0.0969174	0.31473	0.171271	3.15467e-10
RAC3	0.162491	0.237992	0.309106	0.0328646	0.243605	0.270072	0.0694846	0.0820991	0.128231	0.171243	1.55671e-07
HLA-DOB	0.089836	0.213577	0.0461533	0.163266	0.152431	0.252637	0.15722	0.175755	0.20358	0.171185	5.59705e-18
PHKA1	-0.0328579	0.170267	0.436422	0.275955	0.0116035	0.288402	0.127603	0.0707238	0.174661	0.171184	0.000145952
CXADR	0.148777	0.192291	0.0308134	0.113291	0.130832	0.14436	0.351295	0.21335	0.156182	0.171099	1.95653e-09
WDR46	0.0487704	0.0147086	0.141983	0.117708	0.249322	0.336542	0.391049	0.1651	0.0199238	0.171042	0.000126109
LSM14A	0.0047645	0.225298	0.235611	0.182312	0.122072	0.127734	0.289316	0.190046	0.115326	0.170982	1.15698e-11
GSK3B	0.155976	0.386926	0.141766	-0.0186762	0.0185446	0.262025	0.20588	0.197157	0.144516	0.170854	2.38772e-05
ACOT8	0.377442	-0.0433242	0.240786	-0.019114	0.305408	0.148901	0.338222	-0.0475325	0.224059	0.170842	0.00193326
ZC3HAV1	0.171966	0.183137	0.1747	0.161639	0.154045	0.265273	0.283469	0.0839015	0.0810909	0.17083	1.36108e-11
GALNS	0.104471	0.201355	0.230672	0.230952	0.0952593	0.140628	0.316894	0.0957805	0.151514	0.170704	1.18254e-10
FOSL1	0.031123	0.261135	0.274983	0.161317	0.0916392	0.0762035	0.312937	0.147466	0.162122	0.170552	2.85834e-08
AIM1	-0.00399373	0.20275	0.199076	0.191929	0.205163	0.151558	0.247336	0.0520649	0.277872	0.170549	1.21568e-08
HIST1H2AM	0.111369	0.0382072	0.382728	0.088632	0.149716	0.180947	0.332715	0.0655084	0.184654	0.170378	8.87081e-06
IL18RAP	0.0976371	0.120743	0.303853	0.252201	0.204879	0.201148	0.089797	0.0431105	0.253838	0.170326	3.43837e-08
PSMA3	0.0149156	0.0224031	0.429561	0.307597	0.14478	0.177238	0.350954	0.115827	-0.0608687	0.170289	0.000654164
CD300A	0.164746	0.147968	0.279908	0.163224	0.0800311	0.232765	0.326561	0.0706229	0.0942818	0.170278	8.0474e-08
POLR2I	0.184476	0.168483	0.136712	0.0247609	0.160407	0.18115	0.341746	0.158732	0.143147	0.170272	8.35724e-11
ABCD1	0.181584	0.112472	0.1111	0.0438902	0.247312	0.225517	0.287021	0.0707507	0.239558	0.170249	1.75101e-08
GNL3	0.162059	0.0234292	0.182465	0.0562817	0.156827	0.00251613	0.441019	0.277874	0.18602	0.170198	0.00029157
RGR	0.145912	0.156915	0.1869	0.13644	0.152698	0.156691	0.256789	0.175669	0.14716	0.170083	9.09679e-18
ITGA2B	0.112318	0.162314	0.310184	0.0779137	0.220966	0.140709	0.311282	0.119092	0.0677161	0.170083	8.54065e-09
PLEKHB1	0.0566421	0.0733846	0.138104	0.155148	0.148421	0.33766	0.327345	0.16038	0.0875084	0.170051	6.49509e-07
C12orf52	0.213663	0.200664	0.154993	0.0192444	0.224174	0.0952	0.379362	0.0732949	0.15492	0.16968	2.2026e-06
S100P	0.180237	0.105772	0.132208	0.0117915	0.196862	0.194144	0.283206	0.154396	0.233563	0.16967	3.72941e-12
ADI1	0.12219	0.105694	0.195671	0.115413	0.14747	0.195421	0.384891	0.100697	0.149954	0.169646	5.51848e-08
PCNT	-0.0371799	0.231029	0.106147	0.107928	0.143276	0.228289	0.353445	0.176515	0.139639	0.169642	1.61117e-07
CD72	0.20294	0.0640958	0.262019	0.0788716	0.18124	0.328665	0.238936	0.0609152	0.119558	0.169572	5.3669e-07
ITGB8	-0.00731799	0.196199	0.226723	0.181103	0.137695	0.150113	0.28127	0.162071	0.155043	0.169447	4.19283e-14
SSSCA1	0.143395	0.091468	0.349423	-0.0389842	0.233816	0.266061	0.33834	0.0299193	0.0927316	0.169441	0.000133611
PPME1	0.26863	0.10453	0.0392364	0.0838741	0.22774	0.0827171	0.345369	0.145225	0.211452	0.169339	1.73121e-07
PRKCA	0.0841742	0.187786	-0.00582895	0.177664	0.247472	0.10571	0.389517	0.153791	0.128662	0.169295	2.11349e-06
STAU1	0.160141	0.0623878	0.282318	0.114518	0.142479	0.117555	0.264566	0.178826	0.21635	0.169229	4.70523e-13
PTX3	-0.0277989	0.160776	0.174679	0.191687	0.0496808	0.313805	0.297727	0.174667	0.139607	0.169172	4.91551e-07
CHUK	0.0872796	0.137645	0.296021	0.11515	0.229023	0.0364489	0.36451	0.0689453	0.179723	0.169085	5.6917e-06
NDUFV1	0.10289	0.073963	0.0684186	0.0810963	0.165646	0.310882	0.383984	0.209697	0.0657829	0.169079	1.29729e-05
DNAJC10	0.28447	-0.0396488	0.209122	0.346435	0.128019	0.22325	0.158797	0.0639387	0.190365	0.169049	6.06084e-06
FAM90A1	0.231039	0.152328	-0.0240135	0.174084	0.133916	0.208424	0.361988	0.0499406	0.226705	0.168902	4.89486e-06
TMPRSS4	0.148229	0.166623	0.311448	0.0988084	0.080623	0.255585	0.201086	0.0907727	0.203311	0.16882	2.00429e-10
TRDMT1	0.22378	0.225873	0.168344	0.20983	0.0129982	0.297398	0.258198	0.0549457	0.0923017	0.1688	1.68723e-06
CDK5	0.242576	0.119234	0.235868	0.0544146	0.236487	0.0444595	0.373266	0.0548837	0.163307	0.168756	1.17668e-05
LAP3	0.222581	0.0592182	0.194048	0.283599	0.0651539	0.28985	0.259849	0.0911845	0.0869634	0.168721	3.53381e-07
CLDN4	0.205788	0.145229	0.167046	0.0733023	0.134141	0.267109	0.219661	0.114868	0.220355	0.168701	4.89756e-16
DPF1	0.122706	0.160797	0.277935	-0.0100394	0.213265	0.217442	0.335486	0.0744725	0.108919	0.168672	1.10699e-06
C18orf25	0.0551229	-0.0561972	0.161299	0.207197	0.174835	0.284004	0.447658	0.0773243	0.129501	0.1686	0.000523713
TYRO3	0.122551	0.0492829	0.166271	0.260167	0.280876	0.0854503	0.45246	0.135717	-0.0742835	0.168493	0.000753712
CREM	0.0923639	0.067679	0.240321	0.191231	0.108061	0.116597	0.413827	0.11576	0.158851	0.168179	4.41069e-06
RHBDD3	0.233632	0.332486	-0.0288544	0.133943	0.309895	0.143971	0.100112	0.0669193	0.195511	0.168128	1.49142e-05
PPP5C	0.193625	-0.0377406	0.377676	0.206496	0.100189	0.0353458	0.363678	0.0515929	0.227577	0.168069	0.0003419
PHF20L1	0.2703	0.239335	0.0902786	0.0283016	0.152524	0.0239097	0.260118	0.191641	0.238673	0.167965	3.79952e-08
HAMP	0.206401	0.0697804	0.297606	0.121351	0.218455	0.21635	0.310024	0.030444	0.0602493	0.167829	3.52324e-06
EFNA3	0.179608	0.199498	0.156287	-0.0225118	0.249192	0.0967513	0.335202	0.138663	0.143648	0.167744	1.31137e-07
ARPC2	0.340235	0.0520196	-0.0257932	0.113222	0.132365	0.147664	0.374637	0.120252	0.243712	0.167678	2.6981e-05
GABRP	0.00961513	0.220545	-0.00917117	0.142111	0.0682645	0.368912	0.224514	0.220166	0.191249	0.167674	1.10143e-05
PLCG2	0.174722	0.187878	0.101513	0.210699	0.103592	0.297666	0.266173	0.112646	0.0542659	0.167653	2.77842e-09
VPS54	0.0672209	0.0520401	0.326647	0.253079	0.00540418	0.145576	0.383301	0.158424	0.106983	0.167649	5.76477e-05
LGMN	0.151293	0.0850889	0.226646	0.211856	0.122757	0.154073	0.31541	0.00984827	0.263351	0.167623	1.67608e-06
ODAM	0.155203	0.151759	0.210078	0.13494	0.122885	0.291558	0.272323	0.112742	0.0602773	0.167298	2.84706e-10
SAMHD1	0.118783	0.226985	0.334785	0.246667	0.0708353	0.279132	0.00914027	0.127393	0.102678	0.167294	1.31593e-06
ZBTB24	0.10963	0.120471	0.0740314	0.247512	0.135754	0.069736	0.454098	0.139632	0.121257	0.16723	4.66222e-05
MAGED1	0.105334	0.116496	0.00546162	0.154255	0.196257	0.185953	0.276359	0.142116	0.272926	0.167172	1.6112e-10
EHMT2	0.0673787	0.110462	0.213403	0.0496386	0.194839	0.303297	0.333913	0.171147	0.0109119	0.167133	3.30625e-06
C14orf2	0.237428	0.0727946	0.359443	0.0168201	0.0782116	-0.0662932	0.460885	0.0800274	0.235655	0.167067	0.00230132
AP1B1	0.273038	0.138748	0.0585743	-0.0299478	0.283947	0.303324	0.247598	0.0614797	0.143258	0.167021	1.48561e-05
RCN2	0.121281	-0.0417616	0.308443	0.178047	0.124513	0.0714697	0.389126	0.157415	0.18617	0.166983	5.28404e-05
WASF1	0.0157967	0.178401	0.105138	0.21188	0.0232586	0.0846792	0.331654	0.193928	0.320864	0.16698	7.97014e-06
XPNPEP3	0.256589	0.0826779	0.21669	0.111109	0.195241	0.0720768	0.217088	0.209828	0.145506	0.166776	1.24725e-14
DAPP1	0.200799	0.145937	-0.108606	0.0557715	0.206743	0.311746	0.170839	0.233425	0.219252	0.166763	4.59574e-06
VPS4A	0.0730727	0.134915	0.196563	0.189151	0.188784	0.0951529	0.342725	0.0380326	0.245482	0.166659	7.40776e-07
UBQLN4	0.346155	-0.00690635	0.0321349	0.101659	0.26873	0.0128171	0.342681	0.0298729	0.353381	0.166641	0.00113962
ZNF184	0.0624159	0.111981	0.165238	0.159554	0.24321	0.130301	0.320108	0.13136	0.141589	0.166514	6.41578e-11
GPAA1	0.274824	0.166093	0.160904	0.117848	0.262016	0.203685	0.190054	0.0625554	0.102283	0.166475	6.50966e-11
SDHA	0.117862	0.0672479	0.123065	0.118231	0.257545	0.184492	0.403701	0.0943847	0.0996837	0.166403	8.13169e-06
ATP13A1	0.400205	0.131258	0.17084	0.101241	0.249829	0.168489	0.177466	0.0596732	0.0777742	0.166336	3.30089e-07
ITGB3BP	0.0382907	0.0479197	0.178086	0.0446698	0.276547	0.0433533	0.393955	0.186033	0.236288	0.166311	5.98911e-05
SPCS3	0.250922	-0.0487338	0.152714	0.150458	0.271691	0.246621	0.393111	-0.0806835	0.150179	0.166277	0.00224892
NTHL1	0.235222	0.210835	0.242827	-0.000482218	0.177528	0.199751	0.207384	0.0196237	0.229965	0.166146	2.23823e-07
SNAPC1	0.155387	0.099753	0.25172	0.267727	0.1431	0.0832612	0.258939	0.0239436	0.258368	0.165953	4.2729e-07
MRAS	-0.0748318	0.224156	0.269435	0.0936739	0.00630114	0.30875	0.261315	0.181398	0.17483	0.165947	1.85871e-05
CTSS	0.15066	0.0654813	0.246688	0.280946	0.152133	0.2545	0.197113	0.0342282	0.159598	0.1658	4.86922e-08
MAP3K7	0.141922	0.0263668	0.272874	0.300838	0.130253	0.0709083	0.260435	0.174496	0.140817	0.165746	2.83322e-08
PTPRK	0.124373	0.2202	-0.0500992	0.148122	0.163086	0.184366	0.235694	0.20633	0.169822	0.165686	2.93962e-11
SIM2	0.114671	0.132153	0.207768	0.289967	0.241057	0.165032	0.130129	0.156218	0.0567064	0.165658	9.01486e-14
CSNK2A2	0.119718	0.228348	0.273398	-0.00277163	0.0744719	0.062763	0.274917	0.123289	0.323347	0.165503	4.65651e-06
NT5C2	0.03586	0.329617	0.166164	0.221066	0.0221116	0.228403	0.137141	0.209078	0.0977909	0.165194	6.56605e-07
SDS	0.25716	0.0585897	0.23821	0.0159283	0.20816	0.15545	0.357895	0.0622063	0.140567	0.16512	6.58109e-06
CHD7	0.221908	0.0945674	0.110735	0.153487	0.168629	0.295172	0.299554	0.106042	0.0339177	0.165065	1.1704e-07
PIP5K1A	0.243982	0.0756435	0.0741098	0.166481	0.157514	0.224812	0.174426	0.223423	0.100909	0.165033	7.27967e-15
PA2G4	0.308296	0.0923633	0.104411	-0.0618102	0.340958	-0.0688822	0.334582	0.168483	0.233624	0.164928	0.00085057
FADD	0.221545	0.137015	0.200483	0.00519899	0.275451	0.130816	0.269648	0.0576304	0.19138	0.164739	1.6758e-07
TMEM51	0.0541476	0.238866	0.135879	0.164333	0.147237	0.244774	0.320006	0.0506312	0.106986	0.164591	2.5665e-07
FBXO11	0.211375	0.223352	0.130369	0.123519	0.22026	-0.188634	0.293137	0.208637	0.246207	0.164542	0.000468333
PLCB3	0.0471659	0.198119	-0.0120498	0.130195	0.253799	0.236392	0.307774	0.0696116	0.198461	0.16453	1.71842e-06
GYG1	0.213773	0.118204	0.221159	0.127061	0.0499798	0.203481	0.31227	0.160418	0.0954291	0.164513	1.00474e-09
ATP5J	0.126368	-0.0447566	0.180631	0.102479	0.147457	0.0716124	0.445418	0.182937	0.234585	0.164485	0.000261132
TLX1	0.130589	0.053177	0.320498	0.0703912	0.19944	0.295685	0.259625	0.108171	0.0321865	0.164441	2.97222e-06
EWSR1	0.167251	0.249097	0.0794394	0.152974	0.238378	0.353117	0.122751	0.149205	-0.0706157	0.164379	2.67955e-05
IL27RA	0.0208504	0.180903	0.113412	0.10856	0.15492	0.362781	0.324605	0.118065	0.0413249	0.164352	1.77805e-05
TFAP2C	0.0217678	0.185939	0.121269	0.0772098	0.113518	0.210963	0.2536	0.195788	0.19659	0.164215	1.52967e-13
RAB6B	0.2943	0.125499	-0.0308339	0.188022	0.1321	0.270275	0.315726	0.0414314	0.144186	0.164092	1.2027e-05
LCT	0.184674	0.122293	0.252004	0.217121	0.284847	0.0943899	0.211715	0.0612915	0.087503	0.164084	1.59705e-08
ALDH18A1	0.194167	-0.0821779	0.14709	0.197218	0.183431	0.214007	0.320093	0.0365663	0.272166	0.163976	9.09062e-05
HCP5	-0.0016363	0.0878534	0.18113	0.217367	0.245825	0.286875	0.200864	0.0265674	0.214006	0.163875	2.32015e-06
SLC39A1	0.130241	0.168523	0.150001	-0.0679091	0.340261	0.103258	0.267669	0.143131	0.189909	0.163851	5.85525e-06
RPL26L1	0.247306	-0.0420828	0.306288	-0.0635047	0.140805	0.146393	0.384356	0.0761995	0.265055	0.163779	0.00060123
MAPK6	0.173883	0.138064	0.100526	0.185074	0.149487	0.0287939	0.437904	0.0116023	0.23374	0.163437	0.000284586
APH1A	0.264164	0.0974196	-0.0887237	0.0598808	0.26912	0.152354	0.307021	0.133833	0.240885	0.163335	1.39673e-05
CHKA	0.185607	0.142799	0.153508	0.218306	0.0903799	0.313582	0.169197	0.198693	-0.0164168	0.163185	9.62372e-08
LRRC61	0.0756436	0.180042	0.348383	0.118265	0.0350242	0.131303	0.319922	-0.0182275	0.280204	0.163148	0.000221505
CYP7B1	0.0858169	0.129905	0.0256016	0.215613	0.20571	0.0323356	0.375815	0.199388	0.151504	0.163135	4.14385e-06
KRT83	0.0484152	0.209011	0.362541	0.18362	0.13916	0.151736	0.256823	0.0951474	0.0251064	0.16313	4.80779e-07
BANP	0.167152	0.163771	-0.0416038	0.0411133	0.140497	0.207615	0.360683	0.132009	0.251563	0.163047	4.90128e-06
CD80	0.0494156	-0.0127411	-0.000834981	0.232008	0.342538	0.348309	0.261673	0.0292077	0.175286	0.162995	0.000877178
JRK	0.21779	0.290492	0.193372	0.0271522	0.274677	0.0936897	0.0880444	0.209024	0.0353521	0.162721	7.87865e-07
C19orf53	0.249807	0.0210582	0.248912	-0.185506	0.264886	0.184743	0.371361	0.0449439	0.240411	0.162688	0.00153564
ASCC2	0.128224	0.104526	0.0290767	0.0757055	0.297314	0.271537	0.239058	0.111828	0.154726	0.162674	1.60981e-07
PHB2	0.204707	0.0299533	0.197398	-0.0736418	0.146712	0.188513	0.340794	0.180311	0.223554	0.16264	8.77013e-06
SSR3	0.264004	0.00573206	0.256067	0.0365266	0.241496	0.0913963	0.361144	0.0299335	0.182182	0.162583	0.000127469
COPG	0.246777	0.1418	-0.0368119	0.0790048	0.234261	0.26331	0.301047	0.114758	0.0867609	0.162541	1.7277e-06
KDELR3	0.13068	0.00309211	0.0423244	0.135617	0.264256	0.19127	0.32062	0.174816	0.154073	0.162507	6.88888e-07
CAPG	0.310678	0.109513	0.164873	0.0836712	0.152378	0.205432	0.257791	0.0574557	0.177713	0.162422	2.2793e-09
CIB2	0.021273	0.158822	0.274112	0.103867	0.061142	0.222699	0.43771	0.185571	-0.0497806	0.162398	0.000490982
ESF1	0.0687518	0.162274	0.138718	0.0650239	0.166895	0.0701979	0.206971	0.228691	0.27419	0.16237	6.17487e-11
OGFR	0.151517	0.168851	0.219565	0.0036074	0.196111	0.188501	0.205021	0.0764415	0.257402	0.162265	2.26905e-10
TFDP2	0.097863	0.279687	0.317469	0.197173	0.0218193	0.192396	0.0865905	0.250257	-0.00252201	0.162258	1.79072e-05
SEC14L4	0.111916	0.120098	0.26247	0.178104	0.133451	0.260403	0.245464	0.0657773	0.118362	0.16223	5.25172e-10
API5	0.10193	-0.00392256	0.266869	0.380077	0.176738	0.0552741	0.188417	0.162525	0.141099	0.162023	4.01879e-06
IMPA1	0.133947	0.0691216	0.316604	0.228131	0.157009	0.0915629	0.275324	0.0741038	0.159269	0.161971	4.30493e-08
GNG5	0.166751	-0.000847094	0.206311	0.0304901	0.130687	0.203125	0.327451	0.141622	0.241575	0.161945	1.05313e-06
RNF126	0.267554	0.00442576	0.186896	0.0886145	0.212592	0.249644	0.272202	0.0978501	0.0921526	0.161778	3.50232e-07
TFCP2L1	0.0165205	0.16698	0.0999952	0.232769	0.157787	0.19539	0.238262	0.130109	0.182034	0.161761	3.21175e-16
JRKL	-0.0524594	0.0928003	0.167611	0.20036	0.17746	0.00265224	0.408789	0.278472	0.121493	0.161682	0.000315743
ZFPL1	0.22925	0.146627	0.185703	0.0618045	0.152335	0.131924	0.323359	0.0877983	0.165896	0.161597	8.20833e-10
ATF5	0.0386412	0.168104	0.310567	0.0404275	0.106371	0.283105	0.278074	0.0772376	0.133428	0.161538	1.98774e-06
DBI	0.0542501	0.0468324	0.248573	0.104573	0.202204	0.0794813	0.384407	0.116099	0.194449	0.161523	8.61089e-06
PCMT1	0.197484	-0.027617	0.288529	0.100821	0.208178	-0.0769841	0.386874	0.192755	0.167491	0.161463	0.00061955
PFN2	0.170787	0.183764	0.141647	0.121354	0.0256266	0.0502699	0.266401	0.222027	0.258307	0.161435	7.04167e-08
ZNF250	0.0652037	0.224226	0.110583	0.0980294	0.110302	0.278577	0.168225	0.121863	0.231698	0.161384	1.67238e-11
PKP3	0.295026	-0.0715036	0.134407	0.154113	0.211082	0.189935	0.256641	0.0491602	0.254265	0.161275	2.82095e-05
ABCB6	0.0148411	0.117721	0.300746	0.123178	0.206413	0.238295	0.299405	0.0745266	0.0568927	0.161226	1.67563e-06
PTGES3	0.168084	0.0349471	0.0798889	0.140647	0.124453	0.237055	0.317041	0.125744	0.213809	0.161175	2.60434e-08
GTF2E2	0.177956	0.0627395	0.183006	-0.0531175	0.145449	0.150394	0.456741	0.134803	0.154843	0.161105	0.00024173
SECTM1	0.00396212	0.113976	0.195463	0.0857149	0.257645	0.266893	0.246201	0.0726621	0.166309	0.160919	1.52643e-07
UQCRC1	0.204715	0.162261	0.073495	-0.00690816	0.232082	0.180995	0.385667	0.0417555	0.150614	0.160916	4.14495e-05
MYBBP1A	0.0827679	0.201724	-0.0191313	0.207406	0.150661	0.266403	0.374716	0.121224	0.0162136	0.160861	3.74743e-05
LARP1	0.196416	0.121595	-0.0779369	0.108058	0.313898	0.229366	0.174898	0.0631633	0.286533	0.160844	3.304e-05
ACN9	0.241243	0.0226919	0.204539	0.184164	0.171152	0.142434	0.294382	0.0999424	0.138932	0.16072	2.19362e-09
HIST1H3C	0.0769035	0.101014	0.0444004	-0.0961918	0.137559	0.392475	0.449949	0.100437	0.170957	0.160681	0.00285495
STAC	0.000569441	0.253705	0.0549526	0.129223	0.0695293	0.238461	0.327169	0.129836	0.18718	0.160612	1.46723e-06
NFATC3	0.17053	0.00553187	0.185257	0.279738	0.152978	0.297652	0.142262	0.0888909	0.14995	0.160507	1.57805e-07
HSBP1	0.147775	0.0658606	0.10388	0.0331083	0.0711743	0.290312	0.366563	0.0082703	0.333596	0.160491	0.000609215
TBL2	0.312621	0.0342239	0.0613322	-0.0764518	0.0969567	0.250998	0.352677	0.165359	0.22011	0.160448	0.000141836
CCL5	0.0246946	0.192462	0.10534	0.222072	0.198145	0.262189	0.188789	0.106174	0.103184	0.160433	8.83337e-12
SIGLEC1	0.0776228	0.20817	0.238608	0.268859	0.241473	0.102028	0.172315	0.0127483	0.14905	0.160413	3.055e-07
SP140	0.210329	0.111589	0.229863	0.197431	0.093738	0.292206	0.186556	0.0659171	0.113736	0.160357	3.42224e-09
TOP3B	0.0711425	0.137671	0.222418	0.0647765	0.268281	0.0810327	0.283651	0.198809	0.0609966	0.160355	6.43814e-08
VPS37B	-0.0344737	0.197691	0.00935079	0.0919338	0.249827	0.227025	0.260925	0.144001	0.204339	0.160268	2.15784e-07
VLDLR	-0.0124924	0.253494	0.034326	0.164405	0.0949806	0.138053	0.265769	0.225283	0.194002	0.160207	6.18225e-08
GK	0.0709346	-0.0549686	0.322954	0.260563	0.209295	0.0970693	0.376837	0.0876762	0.0584062	0.160106	0.00038701
COX7A2L	0.280879	0.118284	0.124695	-0.00935077	-0.0271743	0.0665337	0.502707	0.131673	0.211462	0.160099	0.00270233
HIVEP1	0.0627779	0.150765	0.0683726	0.258423	0.183281	0.169223	0.330059	0.0319399	0.177614	0.160039	1.42695e-06
GATA6	-0.0147038	0.16065	0.219652	0.186472	0.0764267	0.252047	0.229338	0.110493	0.203696	0.160013	1.23427e-09
DUS4L	0.0154599	0.0944672	0.329283	0.106272	0.149859	0.0174964	0.442217	0.0572493	0.196451	0.159957	0.000709894
DCHS2	0.0903861	0.0769937	0.225124	0.185016	0.127387	0.122974	0.320025	-0.0148594	0.315664	0.159956	6.72834e-05
TGM1	0.0584327	0.224204	0.182787	0.0217843	0.10242	0.206426	0.374679	0.160202	0.0591089	0.159857	5.24081e-06
DENR	0.231578	0.176086	0.150704	0.1395	0.133249	0.136983	0.203501	0.208269	0.0308029	0.159761	7.35594e-16
LTB	0.176446	0.133122	0.167468	0.286585	0.182142	0.252421	0.146913	0.0167259	0.125305	0.159727	4.82146e-08
P4HB	0.266383	-0.0552409	0.137028	0.111631	0.268074	0.215752	0.182468	0.0850717	0.237169	0.159711	5.66328e-06
CYP39A1	0.0407104	0.0591922	0.247984	0.229538	0.0799001	0.134431	0.358384	0.222439	0.0372326	0.159648	1.43146e-05
ZNF35	0.0917115	0.143307	-0.0773906	0.0637533	0.19919	0.167629	0.493195	0.143501	0.143329	0.159642	0.000982585
C11orf73	0.290598	-0.042659	0.244438	0.142479	0.0231551	0.146348	0.436447	0.0439666	0.149306	0.159626	0.00112849
SMC3	0.027651	0.172333	0.0836854	0.10061	0.339024	0.10166	0.0907153	0.243898	0.191243	0.159497	1.55654e-06
BPGM	0.210364	0.0575466	0.115974	0.166088	0.191367	0.105892	0.243737	0.114734	0.262774	0.159298	1.14845e-11
PI3	0.100785	0.171324	0.0364427	0.160907	0.137322	0.112261	0.302961	0.187867	0.158664	0.159225	7.51487e-12
ZNF286A	0.0256	0.0866192	-0.0294474	0.138601	0.252604	0.288197	0.369288	0.0412235	0.210864	0.159121	0.00027798
APOC1	0.205912	0.180527	0.21542	0.0307575	0.170838	0.150115	0.248177	0.0773495	0.195881	0.159101	4.48981e-12
COX7B	-0.0493146	0.0960535	0.451664	0.186728	-0.141135	0.229363	0.286285	0.286729	0.0378558	0.158989	0.00567074
COMT	0.112281	0.19843	0.268369	0.0541938	0.179173	0.0967884	0.29695	0.0512607	0.183939	0.158971	1.39071e-07
EIF5A	0.281729	0.00924567	0.136365	0.0574974	0.178108	0.338321	0.178918	0.103751	0.147665	0.158914	3.08022e-06
CFDP1	0.0796629	0.121025	0.0200565	0.181802	0.185481	0.0965185	0.247758	0.25421	0.154582	0.158861	1.35983e-09
IL15RA	-0.176162	0.23785	0.238254	0.196088	0.141586	0.269913	0.307605	0.0697758	0.0996387	0.158766	0.000140608
RAB35	0.25838	0.10245	0.0895476	0.148642	0.279323	0.145059	0.342242	0.0229252	0.0419823	0.158752	4.47109e-05
CD70	0.0771389	0.0760216	-0.108098	0.262638	0.319666	0.235219	0.378753	0.120182	0.0127289	0.15862	0.00100021
ITGAE	0.139667	0.00664684	0.121844	0.112494	0.15884	0.14649	0.436837	0.142579	0.131279	0.158597	5.92367e-05
TROVE2	0.135983	0.0446149	0.177394	0.0680315	0.219324	0.0430367	0.297252	0.109623	0.319464	0.158518	5.34693e-06
MRPL33	0.164401	0.141787	0.213112	-0.0142897	0.0404699	0.130889	0.459561	0.117303	0.143017	0.158458	0.000344478
COX6A1	0.327761	0.108083	0.180167	-0.0516503	0.178178	0.10137	0.362135	-0.0490501	0.266371	0.158409	0.00116047
PHB	0.260175	0.116913	0.20449	0.0719055	0.146459	0.0312901	0.377386	0.0304208	0.201011	0.158328	5.33802e-05
CS	0.221592	0.0904323	0.172609	0.0637907	0.127056	0.263602	0.323838	0.0369115	0.138996	0.158272	2.78437e-06
CHRM3	0.219774	0.111506	-0.0444014	0.244327	0.133646	0.216873	0.228153	0.159711	0.140516	0.158238	9.01032e-10
BACE2	0.089728	0.211498	0.0401632	0.151724	0.0906184	0.175503	0.289916	0.199283	0.105823	0.158155	2.7814e-10
DDX1	0.141019	0.0676647	0.169129	0.100722	0.125067	0.0850138	0.448714	0.118032	0.144326	0.158143	7.30835e-05
COIL	0.185492	0.243867	0.126505	0.0451915	0.227018	0.193666	0.12732	0.026509	0.251842	0.158102	1.90556e-07
CDC42SE1	0.319087	0.130782	-0.0470845	0.0680155	0.119599	0.277505	0.285706	0.10086	0.15694	0.158081	8.09978e-06
PSTPIP2	0.100518	0.188401	0.114312	0.0753289	0.0664692	0.327481	0.247602	0.198895	0.0491591	0.157919	8.63754e-07
SLC25A22	0.105234	0.106952	0.0774767	0.193579	0.24871	0.191776	0.276138	0.0339909	0.184495	0.157906	1.29413e-07
B4GALT4	0.154969	0.0640172	0.16646	0.125181	0.239499	0.121638	0.361472	0.106936	0.0691357	0.157802	1.20185e-06
NDUFB6	0.258093	0.0939047	0.283126	-0.0490268	0.0353528	0.040105	0.372515	0.151891	0.225937	0.157617	0.000224693
CEP57	0.108944	0.0726345	0.132572	0.25675	0.100073	-0.0386228	0.360432	0.239238	0.16384	0.157543	7.57511e-05
ATR	0.087791	0.17801	0.191677	0.179482	0.177394	0.119939	0.346148	0.102257	0.0252207	0.157507	1.99507e-07
SC4MOL	-0.05342	0.130845	0.2375	0.164566	0.188749	0.063902	0.348265	0.0249095	0.289567	0.157497	0.000137149
RCL1	0.300221	0.0412942	0.161949	0.0684135	0.0893032	0.0772753	0.39141	0.15594	0.132432	0.157485	2.98893e-05
TES	0.193564	0.199612	-0.0853169	0.0992345	0.202723	0.0851508	0.25335	0.112127	0.323367	0.157295	1.02566e-05
AGTPBP1	0.0189987	0.0393108	0.255167	0.106865	0.0146809	0.365255	0.320134	0.119956	0.142397	0.157093	0.000258443
ZNF7	0.158744	0.127057	0.275025	0.125776	0.120839	0.232809	0.0926921	0.1872	0.0876655	0.157079	1.27768e-14
EPHB3	0.00428429	0.106595	0.0587514	0.0448499	0.169684	0.226628	0.267862	0.26001	0.172503	0.156977	3.7711e-07
KPNA1	0.267962	0.12166	0.170296	0.161829	0.128855	0.196155	0.305086	0.038958	0.0685701	0.156784	2.33766e-07
LDLR	0.0653333	0.106928	0.339442	0.0790434	0.185035	0.0181454	0.340371	0.0441896	0.225402	0.156671	9.47339e-05
SSR4	0.241059	0.0611097	0.165172	-0.018895	0.162687	0.209629	0.414012	-0.0376252	0.200447	0.156618	0.00112594
OAS1	0.157951	0.119168	0.234888	0.190219	0.140282	0.273601	0.173991	0.0402706	0.136865	0.156611	1.46466e-09
ADAM15	0.219882	0.150329	0.257938	0.140412	0.22337	0.220371	0.128756	0.0634539	0.0593064	0.156585	5.25849e-10
RPRM	0.0321909	0.179846	0.263979	0.190732	0.160177	0.19815	0.233903	0.0984817	0.0548037	0.156564	1.26717e-10
TLK2	0.146894	0.100385	0.289795	0.103514	0.0953024	0.230465	0.228814	0.113452	0.141247	0.156481	1.19506e-11
IPO7	0.100604	0.00484517	0.205277	0.188819	0.136675	0.0811702	0.323279	0.13008	0.241092	0.156404	6.95143e-07
EXOSC8	0.0323612	0.0351868	0.0923318	0.179979	0.103429	0.243768	0.309992	0.175731	0.18572	0.156102	2.16256e-07
EFS	0.0768825	0.189378	-0.00209941	0.0499935	0.145922	0.195641	0.203095	0.225231	0.2061	0.156066	5.11304e-10
MAGEA5	0.152342	0.00984025	0.14807	0.314584	0.10673	0.164239	0.208645	0.133925	0.201727	0.155912	4.05955e-09
RGS19	0.233708	0.13936	0.144759	0.0397586	0.206432	0.236981	0.28674	0.0498626	0.0728429	0.155844	4.25429e-07
SUZ12	0.167109	0.149524	0.268554	0.202983	0.176344	0.0189115	0.0713944	0.154771	0.232882	0.155842	3.44029e-10
LYRM4	0.145995	0.10032	0.196199	0.0310708	0.0618074	0.24385	0.388552	0.145507	0.0643225	0.155829	2.73428e-05
SRP19	0.0931785	-0.0425292	0.23788	0.0223083	0.19879	0.0571492	0.415603	0.106023	0.281632	0.155689	0.000821053
EAF2	0.0868042	0.0650964	0.320569	0.212272	0.184768	0.133772	0.274325	0.014613	0.135851	0.155574	5.10382e-06
SNX3	0.18554	0.0509299	0.0314482	0.0584567	0.0762224	0.167624	0.381634	0.191012	0.222627	0.155573	2.1775e-05
ZNF711	0.0275182	-0.0435212	0.258547	0.271572	0.10769	0.294946	0.217879	0.162513	0.0882751	0.155563	2.52667e-05
NFKB2	0.147408	0.0976121	0.255513	0.0500574	0.148135	0.148789	0.179831	0.175559	0.181713	0.155476	4.18848e-15
IFI27	0.166581	0.0415529	0.166453	0.109986	0.18467	0.267472	0.215555	0.116786	0.135245	0.155475	9.7738e-12
TNFRSF12A	0.159108	0.12566	0.0647695	0.00288961	0.233996	0.131214	0.295499	0.0890738	0.267609	0.155414	8.45025e-07
KLRD1	0.206162	-0.0158006	0.0572626	0.217979	0.250597	0.253509	0.32337	-0.0241455	0.127839	0.155367	0.000449464
C5AR1	0.074989	0.0659923	0.280442	0.106916	0.252005	0.143125	0.310533	-0.0138795	0.179324	0.155352	6.73562e-05
GNA12	0.151005	0.123177	0.0673324	0.0254408	0.253704	0.19296	0.320139	0.0816486	0.149298	0.155291	6.98439e-07
CBR1	0.156147	0.108678	0.187909	0.176311	0.092747	0.0931391	0.244321	0.258103	0.0537767	0.155281	4.67776e-09
DLX5	0.10754	0.199279	-0.0209326	0.0146823	0.191186	0.234605	0.258678	0.148825	0.186067	0.155278	5.48721e-08
SCEL	0.0415771	0.234415	0.174115	0.200965	0.100872	0.133398	0.302344	0.0560577	0.158811	0.15527	8.8038e-08
PRF1	0.0811016	0.0551619	0.1438	0.28466	0.180591	0.19641	0.27891	0.0624083	0.127616	0.155242	1.04366e-07
PTTG2	-0.0301928	0.0629874	0.196559	0.0795886	0.131492	0.327506	0.320828	0.115151	0.146368	0.155232	2.64688e-05
TRAF4	0.304512	0.157044	0.152574	0.211701	0.182335	0.169404	0.108101	0.107032	0.107737	0.155223	4.63464e-15
PODXL2	0.181869	0.0514523	0.355023	0.155544	0.119623	0.00338257	0.325659	0.0739977	0.15324	0.155191	4.93376e-05
BCCIP	0.13936	0.0762043	0.143501	0.176477	0.198943	0.0503901	0.339187	0.060813	0.221392	0.155177	1.95702e-06
SEMA4A	0.11934	0.0404284	0.102917	0.154635	0.270082	0.315764	0.259878	-0.00482094	0.124658	0.155103	0.000111917
HSPA8	0.28184	-0.0419337	0.169459	0.234184	0.0504736	0.216914	0.31587	0.138496	0.0492174	0.155036	4.89448e-05
PSPH	-0.0212689	0.0950596	0.142633	0.160362	0.240362	0.0273578	0.356889	0.202096	0.134881	0.154943	1.70172e-05
TSN	0.165678	0.0639482	0.176746	0.126818	0.282981	0.0502384	0.334391	0.112455	0.0707603	0.154853	6.36815e-06
HLA-F	0.111041	0.0915829	0.106781	0.257822	0.161517	0.312873	0.18603	0.0293677	0.145601	0.15485	1.14985e-06
UBE2L6	0.180357	0.0965711	0.225733	0.0901021	0.0807242	0.237579	0.214976	0.0329778	0.271185	0.154778	4.35356e-07
SLC34A2	0.00729232	0.177141	-0.0535006	0.181023	0.13481	0.172021	0.321951	0.156903	0.227983	0.154625	2.19242e-06
CD7	0.12824	0.169788	0.251325	0.223494	0.197451	0.125421	0.183592	0.0638569	0.143191	0.154488	4.56139e-14
HSF2	-0.0085818	0.0273392	0.106268	0.173366	0.17788	0.16428	0.407878	0.16252	0.126862	0.154361	4.55871e-05
TUBD1	0.254114	0.0383157	0.244044	0.188778	0.166547	0.181925	0.199245	0.0781397	0.131788	0.154342	9.89093e-11
LDOC1	0.140287	0.202961	0.0604067	0.0811328	0.255766	0.206821	0.160691	0.0931275	0.148788	0.154173	4.71164e-12
NR2C2	0.0303335	0.155942	0.287653	0.232993	0.221006	-0.00139238	0.267104	0.167037	0.00966659	0.154163	1.02061e-05
EIF4A1	0.302218	-0.0224065	0.0636868	0.0640386	0.155029	0.264405	0.182116	0.164989	0.207505	0.154033	1.48392e-06
PPP1CB	0.0866	0.0795961	0.132559	0.189311	0.0633411	0.113761	0.328761	0.17554	0.199467	0.154018	3.97882e-08
CCL2	0.0539533	0.115337	0.0742199	0.319574	0.0781817	0.278119	0.226461	0.185526	0.0209028	0.153997	3.59102e-06
E2F4	0.156651	0.121014	0.021572	0.101543	0.199811	0.244151	0.315486	0.0672698	0.135895	0.153981	5.53863e-07
GNAZ	0.137243	0.176787	0.254016	0.0435776	0.15759	0.115964	0.176979	0.142886	0.184198	0.153875	7.92132e-15
ACD	0.09936	0.151911	0.0968772	0.169577	0.17165	0.326999	0.181092	0.0681382	0.102419	0.15381	4.31278e-08
LTBR	0.123018	0.274308	0.0338088	0.131493	0.117685	0.114668	0.358548	0.168376	0.0191837	0.153801	1.32843e-05
CAMP	0.181334	0.193418	0.00173995	0.0724296	0.178442	0.126504	0.213733	0.0512549	0.35051	0.153794	7.11622e-06
ZCCHC2	0.135049	0.143568	0.109113	0.16569	0.109158	0.0800931	0.191252	0.151896	0.300295	0.153672	5.37988e-13
DPAGT1	0.0713039	0.0354415	0.100843	0.178613	0.223171	0.0900725	0.334915	0.151136	0.161751	0.153513	3.89058e-07
ATP6V0B	0.210857	0.0806179	0.213894	0.0199022	0.149118	0.149098	0.378537	-0.00904862	0.19353	0.153438	0.000169187
PTP4A3	0.136707	0.180745	0.249965	0.195294	0.21641	0.0519479	0.246282	0.0404937	0.104052	0.153395	8.01128e-08
[truncated: 7,786 more rows]
